# Supplementary material for: Crystal structure of (2-amino-7-methyl-4-oxidopteridine-6-carboxyl­ato-κ3 O 4,N 5,O 6)aqua­(1,10-phenanthroline-κ2 N,N′)zinc trihydrate
Source: Acta Crystallogr E Crystallogr Commun. 2015 Aug 12;71(Pt 9):m162–3. doi: 10.1107/S2056989015014619 (PMC4555367; doi:10.1107/S2056989015014619)
Supplement: Supplementary file 1 [file e-71-0m162-sup1.cif]

##############################################################################
#                                                                            #
# This CIF contains the data in a paper accepted for publication in          #
# Acta Crystallographica Section E. It conforms to the requirements of       #
# Notes for Authors for Acta Crystallographica Section E, and has been       #
# peer reviewed under the auspices of the IUCr Commission on Journals.       #
#                                                                            #
# Full details of the Crystallographic Information File format               #
# are given in the paper "The Crystallographic Information File (CIF):       #
# a New Standard Archive File for Crystallography" by S. R. Hall, F. H.      #
# Allen and I. D. Brown [Acta Cryst. (1991), A47, 655-685].                  #
#                                                                            #
# The current version of the core CIF dictionary is obtainable from          #
# ftp://ftp.iucr.org/pub/cif_core.dic.                                       #
#                                                                            #
# Software is freely available for graphical display of the structure(s)     #
# in this CIF. For information consult the CIF software page                 #
# http://www.iucr.org/resources/cif/software.                                #
#                                                                            #
# This file may be used for bona fide research purposes within the           #
# scientific community so long as proper attribution is given to the journal # 
# article from which it was obtained.                                        #
#                                                                            #
##############################################################################
data_global
_audit_creation_method     CRYSTALS_ver_14.61
_chemical_name_systematic
;
(2-Amino-7-methyl-4-oxidopteridine-6-carboxylato-\k^3^<i>O</i>^4^,\
<i>N</i>^5^,<i>O</i>^6^)aqua(1,10-phenanthroline-\k^2^<i>N</i>,<i>N</i>')\
zinc trihydrate
;
_chemical_melting_point     ?
data_New_Global_Publ_Block
_journal_data_validation_number     ?
_journal_date_recd_electronic     2015-07-29
_journal_date_accepted     2015-08-03
_journal_name_full     'Acta Crystallographica, Section E'
_journal_year     2015
_journal_volume     71
_journal_issue      9
_journal_page_first     m162
_journal_page_last     m163
_journal_paper_category     HM
_journal_paper_doi     10.1107/S2056989015014619
_journal_coeditor_code     XU5864
_publ_contact_author_name     'Parag S. Roy'
_publ_contact_author_address
;
Department of Chemistry
University of North Bengal
Siliguri 734 013
India
;
_publ_contact_author_email     'psrnbu@gmail.com'
_publ_contact_author_fax     '+91 3532699001'
_publ_contact_author_phone     '+91 9434493511'
_publ_section_title
;\
Crystal structure of
(2-amino-7-methyl-4-oxidopteridine-6-carboxylato-\k^3^<i>O</i>^4^,\
<i>N</i>^5^,<i>O</i>^6^)aqua(1,10-phenanthroline-\k^2^<i>N</i>,<i>N</i>')\
zinc(II) trihydrate
;
_publ_section_title_footnote     .
loop_
    _publ_author_name
    _publ_author_footnote
    _publ_author_address
    'Baisya, Siddhartha S.' .
;
Department of Chemistry
University of North Bengal
Siliguri 734 013
India
;
    'Ghosh, Baidyanath' .
;
Department of Chemistry
University of North Bengal
Siliguri 734 013
India
;
    'Roy, Parag S.' .
;
Department of Chemistry
University of North Bengal
Siliguri 734 013
India
;
_publ_section_synopsis     .
data_I
_database_code_depnum_ccdc_archive 'CCDC 1416736'
_chemical_formula_moiety     'C20 H15 N7 O4 Zn, 3(H2 O)'
_chemical_formula_sum     'C20 H21 N7 O7 Zn'
_chemical_formula_iupac     '[Zn (C8 H5 N5 O3) (C12 H8 N2 (H2 O)] , 3H2 O'
_chemical_formula_weight     536.81
_symmetry_cell_setting     triclinic
_symmetry_space_group_name_H-M     'P -1 '
_symmetry_space_group_name_Hall     '-P 1'
loop_
    _symmetry_equiv_pos_as_xyz
    'x,y,z'
    '-x,-y,-z'
_cell_length_a     8.4819(7)
_cell_length_b     9.9573(9)
_cell_length_c     13.7257(12)
_cell_angle_alpha     97.6670(10)
_cell_angle_beta     95.2430(10)
_cell_angle_gamma     110.7160(10)
_cell_volume     1062.51(16)
_cell_formula_units_Z     2
_cell_measurement_reflns_used     0
_cell_measurement_theta_min     0
_cell_measurement_theta_max     0
_cell_measurement_temperature     293
_exptl_crystal_description     'plate'
_exptl_crystal_colour     'orange brown'
_exptl_crystal_size_max     0.240
_exptl_crystal_size_mid     0.190
_exptl_crystal_size_min     0.040
_exptl_crystal_density_diffrn     1.678
_exptl_crystal_density_meas     ?
_exptl_crystal_density_method     'not measured'
_exptl_crystal_F_000     552
_exptl_absorpt_coefficient_mu     1.217
_exptl_absorpt_correction_type     multi-scan
_exptl_absorpt_process_details
;
(SADABS; Bruker, 2001)
;
_exptl_absorpt_correction_T_min     0.76
_exptl_absorpt_correction_T_max     0.95
_exptl_special_details
;
;
_diffrn_ambient_temperature     293
_diffrn_radiation_type     'Mo K\a'
_diffrn_radiation_wavelength     0.71073
_diffrn_radiation_monochromator     'graphite'
_diffrn_measurement_device_type     'Bruker Kappa APEXII'
_diffrn_measurement_device     'Area'
_diffrn_measurement_method     '\f & \w scans'
_diffrn_reflns_number     9149
_diffrn_reflns_av_R_equivalents     0.018
_diffrn_reflns_theta_min     1.514
_diffrn_reflns_theta_max     28.259
_diffrn_reflns_theta_full     25.151
_diffrn_measured_fraction_theta_max     0.912
_diffrn_measured_fraction_theta_full     0.978
_diffrn_reflns_limit_h_min     -11
_diffrn_reflns_limit_h_max     11
_diffrn_reflns_limit_k_min     -13
_diffrn_reflns_limit_k_max     13
_diffrn_reflns_limit_l_min     -17
_diffrn_reflns_limit_l_max     18
_diffrn_standards_number     0
_diffrn_standards_interval_count     .
_diffrn_standards_interval_time     .
_diffrn_standards_decay_%     ?
_refine_special_details     ?
_reflns_number_total     4794
_reflns_number_gt     4456
_reflns_threshold_expression     I>2.0\s(I)
_refine_ls_structure_factor_coef     Fsqd
_refine_ls_matrix_type     full
_refine_ls_R_factor_all     0.0421
_refine_ls_R_factor_gt     0.0393
_refine_ls_wR_factor_all     0.0894
_refine_ls_wR_factor_gt     0.0882
_refine_ls_wR_factor_ref     0.0894
_refine_ls_goodness_of_fit_ref     0.9418
_refine_ls_number_reflns     4794
_refine_ls_number_parameters     346
_refine_ls_number_restraints     12
_refine_ls_hydrogen_treatment     mixed
_refine_ls_weighting_scheme     calc
_refine_ls_weighting_details
;
Method, part 1, Chebychev polynomial, (Watkin, 1994, Prince,
1982)
[weight] = 1.0/[A~0~*T~0~(x)+A~1~*T~1~(x) ... +A~n-1~]*T~n-1~(x)]
where A~i~ are the Chebychev coefficients listed below and x= Fcalc/Fmax
Method = Robust Weighting (Prince, 1982)
W = [weight] * [1-(deltaF/6*sigmaF)^2^]^2^
A~i~ are:
57.7 96.4 59.4 25.6 6.16
;
_atom_sites_solution_hydrogens     difmap
_atom_sites_solution_primary     direct
_refine_ls_shift/su_max     0.0009191
_refine_ls_shift/su_mean     0.0000452
_refine_diff_density_max     0.64
_refine_diff_density_min     -0.33
_refine_ls_extinction_method     'None'
loop_
    _atom_type_symbol
    _atom_type_scat_Cromer_Mann_a1
    _atom_type_scat_Cromer_Mann_a2
    _atom_type_scat_Cromer_Mann_a3
    _atom_type_scat_Cromer_Mann_a4
    _atom_type_scat_Cromer_Mann_b1
    _atom_type_scat_Cromer_Mann_b2
    _atom_type_scat_Cromer_Mann_b3
    _atom_type_scat_Cromer_Mann_b4
    _atom_type_scat_Cromer_Mann_c
    _atom_type_scat_dispersion_real
    _atom_type_scat_dispersion_imag
    _atom_type_scat_source
    Zn 14.0743 7.0318 5.1652 2.4100 3.2655 0.2333 10.3163 58.7097 1.3041 0.2839
                                                                          1.4301
                                'International Tables Vol C 4.2.6.8 and 6.1.1.4'
    C 2.3100 1.0200 1.5886 0.8650 20.8439 10.2075 0.5687 51.6512 0.2156 0.0033
                                                                          0.0016
                                'International Tables Vol C 4.2.6.8 and 6.1.1.4'
    N 12.2126 3.1322 2.0125 1.1663 0.0057 9.8933 28.9975 0.5826 -11.5290 0.0061
                                                                          0.0033
                                'International Tables Vol C 4.2.6.8 and 6.1.1.4'
    O 3.0485 2.2868 1.5463 0.8670 13.2771 5.7011 0.3239 32.9089 0.2508 0.0106
                                                                          0.0060
                                'International Tables Vol C 4.2.6.8 and 6.1.1.4'
    H 0.4930 0.3229 0.1402 0.0408 10.5109 26.1257 3.1424 57.7998 0.0030 0.0000
                                                                          0.0000
                                'International Tables Vol C 4.2.6.8 and 6.1.1.4'
_computing_data_collection
;
APEX2 (Bruker, 2007)
;
_computing_cell_refinement
;
SAINT (Bruker, 2007)
;
_computing_data_reduction
;
SAINT (Bruker, 2007)
;
_computing_structure_solution
;
SHELXS97 (Sheldrick, 2008)
;
_computing_structure_refinement
;
CRYSTALS (Betteridge <i>et al.</i>,  2003)
;
_computing_molecular_graphics
;
CAMERON (Watkin <i>et al.</i>,  1996)
;
_computing_publication_material
;
CRYSTALS (Betteridge <i>et al.</i>,  2003)
;
loop_
    _atom_site_type_symbol
    _atom_site_label
    _atom_site_fract_x
    _atom_site_fract_y
    _atom_site_fract_z
    _atom_site_U_iso_or_equiv
    _atom_site_adp_type
    _atom_site_occupancy
    _atom_site_disorder_assembly
    _atom_site_disorder_group
    Zn Zn1 0.95623(3) 0.21520(3) 0.228578(17) 0.0166 Uani 1.0000 . .
    O O2 0.70435(19) 0.06939(16) 0.23606(11) 0.0206 Uani 1.0000 . .
    C C3 0.6217(3) 0.1186(2) 0.29541(15) 0.0182 Uani 1.0000 . .
    O O4 0.47875(19) 0.04655(17) 0.31282(12) 0.0231 Uani 1.0000 . .
    C C5 0.7109(3) 0.2776(2) 0.34528(15) 0.0164 Uani 1.0000 . .
    N N6 0.8648(2) 0.33756(18) 0.32071(12) 0.0149 Uani 1.0000 . .
    C C7 0.9604(3) 0.4752(2) 0.35603(14) 0.0155 Uani 1.0000 . .
    C C8 0.9030(3) 0.5640(2) 0.41988(15) 0.0169 Uani 1.0000 . .
    N N9 0.7480(2) 0.5050(2) 0.44879(14) 0.0198 Uani 1.0000 . .
    C C10 0.6531(3) 0.3650(2) 0.41309(16) 0.0191 Uani 1.0000 . .
    C C11 0.4848(3) 0.3041(3) 0.4490(2) 0.0308 Uani 1.0000 . .
    H H111 0.3927 0.2783 0.3982 0.0483 Uiso 1.0000 . .
    H H113 0.4752 0.3721 0.4998 0.0481 Uiso 1.0000 . .
    H H112 0.4768 0.2178 0.4756 0.0485 Uiso 1.0000 . .
    N N12 0.9998(2) 0.70678(19) 0.45260(13) 0.0182 Uani 1.0000 . .
    C C13 1.1515(3) 0.7547(2) 0.41752(15) 0.0180 Uani 1.0000 . .
    N N14 1.2199(2) 0.67528(19) 0.35785(13) 0.0175 Uani 1.0000 . .
    C C15 1.1294(3) 0.5323(2) 0.32689(15) 0.0168 Uani 1.0000 . .
    O O16 1.17955(19) 0.44769(16) 0.27321(11) 0.0198 Uani 1.0000 . .
    N N17 1.2464(2) 0.8967(2) 0.44431(15) 0.0227 Uani 1.0000 . .
    H H172 1.213(3) 0.954(2) 0.481(2) 0.0276 Uiso 1.0000 . .
    H H171 1.334(3) 0.933(2) 0.4174(19) 0.0277 Uiso 1.0000 . .
    O O18 1.0532(2) 0.14070(18) 0.34889(12) 0.0218 Uani 1.0000 . .
    H H181 0.989(4) 0.061(2) 0.355(2) 0.0355 Uiso 1.0000 . .
    H H182 1.063(4) 0.196(3) 0.4008(17) 0.0360 Uiso 1.0000 . .
    N N19 1.1061(2) 0.15973(19) 0.13227(13) 0.0168 Uani 1.0000 . .
    C C20 1.2233(3) 0.1030(2) 0.15288(16) 0.0204 Uani 1.0000 . .
    C C21 1.3255(3) 0.0777(3) 0.08353(18) 0.0250 Uani 1.0000 . .
    C C22 1.3061(3) 0.1119(3) -0.00880(17) 0.0250 Uani 1.0000 . .
    C C23 1.1848(3) 0.1743(2) -0.03259(16) 0.0200 Uani 1.0000 . .
    C C24 1.0876(3) 0.1965(2) 0.04125(15) 0.0171 Uani 1.0000 . .
    C C25 0.9617(3) 0.2597(2) 0.02089(15) 0.0165 Uani 1.0000 . .
    N N26 0.8729(2) 0.27983(19) 0.09497(13) 0.0174 Uani 1.0000 . .
    C C27 0.7551(3) 0.3368(2) 0.07879(16) 0.0211 Uani 1.0000 . .
    C C28 0.7189(3) 0.3760(3) -0.01264(18) 0.0260 Uani 1.0000 . .
    C C29 0.8072(3) 0.3552(2) -0.08843(17) 0.0247 Uani 1.0000 . .
    C C30 0.9340(3) 0.2960(2) -0.07305(16) 0.0210 Uani 1.0000 . .
    C C31 1.0338(3) 0.2694(3) -0.14734(17) 0.0280 Uani 1.0000 . .
    C C32 1.1539(3) 0.2124(3) -0.12796(17) 0.0266 Uani 1.0000 . .
    H H321 1.2157 0.1968 -0.1756 0.0332 Uiso 1.0000 . .
    H H311 1.0138 0.2929 -0.2093 0.0332 Uiso 1.0000 . .
    H H291 0.7852 0.3813 -0.1476 0.0296 Uiso 1.0000 . .
    H H281 0.6360 0.4140 -0.0213 0.0316 Uiso 1.0000 . .
    H H271 0.6959 0.3519 0.1296 0.0262 Uiso 1.0000 . .
    H H221 1.3708 0.0958 -0.0549 0.0310 Uiso 1.0000 . .
    H H211 1.4043 0.0380 0.1006 0.0321 Uiso 1.0000 . .
    H H201 1.2367 0.0788 0.2153 0.0258 Uiso 1.0000 . .
    O O33 0.4935(3) 0.4716(2) 0.1913(2) 0.0499 Uani 1.0000 . .
    H H331 0.407(4) 0.454(5) 0.216(3) 0.0756 Uiso 1.0000 . .
    H H332 0.535(6) 0.560(2) 0.211(4) 0.0757 Uiso 1.0000 . .
    O O34 0.5353(2) -0.23088(17) 0.28297(13) 0.0244 Uani 1.0000 . .
    H H341 0.452(3) -0.257(4) 0.309(2) 0.0388 Uiso 1.0000 . .
    H H342 0.547(4) -0.156(3) 0.265(2) 0.0388 Uiso 1.0000 . .
    O O35 0.8383(2) -0.09668(17) 0.40775(12) 0.0225 Uani 1.0000 . .
    H H351 0.747(3) -0.148(3) 0.375(2) 0.0346 Uiso 1.0000 . .
    H H352 0.874(4) -0.156(3) 0.426(2) 0.0349 Uiso 1.0000 . .
loop_
    _atom_site_aniso_label
    _atom_site_aniso_U_11
    _atom_site_aniso_U_22
    _atom_site_aniso_U_33
    _atom_site_aniso_U_12
    _atom_site_aniso_U_13
    _atom_site_aniso_U_23
    Zn1 0.01928(13) 0.01775(13) 0.01479(12) 0.00892(9) 0.00487(8) 0.00239(8)
    O2 0.0205(7) 0.0176(7) 0.0217(7) 0.0054(6) 0.0039(6) 0.0014(6)
    C3 0.0189(10) 0.0180(10) 0.0177(9) 0.0069(8) -0.0001(7) 0.0047(8)
    O4 0.0172(7) 0.0204(8) 0.0276(8) 0.0015(6) 0.0054(6) 0.0043(6)
    C5 0.0157(9) 0.0164(9) 0.0174(9) 0.0058(7) 0.0024(7) 0.0045(7)
    N6 0.0156(8) 0.0158(8) 0.0138(7) 0.0060(6) 0.0031(6) 0.0033(6)
    C7 0.0172(9) 0.0174(9) 0.0122(8) 0.0062(7) 0.0025(7) 0.0036(7)
    C8 0.0184(9) 0.0176(9) 0.0164(9) 0.0082(8) 0.0031(7) 0.0039(7)
    N9 0.0184(8) 0.0188(8) 0.0239(9) 0.0083(7) 0.0070(7) 0.0031(7)
    C10 0.0163(9) 0.0209(10) 0.0218(10) 0.0078(8) 0.0061(8) 0.0043(8)
    C11 0.0196(11) 0.0247(11) 0.0435(14) 0.0035(9) 0.0146(10) -0.0026(10)
    N12 0.0199(8) 0.0163(8) 0.0188(8) 0.0073(7) 0.0040(7) 0.0023(7)
    C13 0.0191(9) 0.0185(10) 0.0172(9) 0.0079(8) 0.0015(7) 0.0041(8)
    N14 0.0180(8) 0.0149(8) 0.0188(8) 0.0050(7) 0.0048(6) 0.0023(6)
    C15 0.0182(9) 0.0177(9) 0.0158(9) 0.0071(7) 0.0037(7) 0.0057(7)
    O16 0.0197(7) 0.0164(7) 0.0229(7) 0.0057(6) 0.0088(6) 0.0011(6)
    N17 0.0220(9) 0.0152(8) 0.0283(10) 0.0036(7) 0.0091(8) 0.0000(7)
    O18 0.0228(8) 0.0211(8) 0.0204(7) 0.0060(6) 0.0029(6) 0.0065(6)
    N19 0.0191(8) 0.0142(8) 0.0159(8) 0.0062(6) 0.0015(6) -0.0002(6)
    C20 0.0201(10) 0.0187(10) 0.0205(10) 0.0071(8) -0.0013(8) -0.0001(8)
    C21 0.0200(10) 0.0238(11) 0.0308(12) 0.0107(9) 0.0013(9) -0.0026(9)
    C22 0.0207(10) 0.0257(11) 0.0259(11) 0.0081(9) 0.0079(8) -0.0065(9)
    C23 0.0189(10) 0.0184(9) 0.0187(9) 0.0035(8) 0.0047(8) -0.0012(8)
    C24 0.0170(9) 0.0153(9) 0.0155(9) 0.0034(7) 0.0017(7) -0.0010(7)
    C25 0.0162(9) 0.0139(9) 0.0173(9) 0.0035(7) 0.0025(7) 0.0015(7)
    N26 0.0178(8) 0.0183(8) 0.0160(8) 0.0063(7) 0.0031(6) 0.0032(6)
    C27 0.0190(10) 0.0228(10) 0.0230(10) 0.0090(8) 0.0055(8) 0.0040(8)
    C28 0.0233(11) 0.0261(11) 0.0307(12) 0.0107(9) 0.0004(9) 0.0100(9)
    C29 0.0262(11) 0.0241(11) 0.0216(10) 0.0060(9) -0.0016(9) 0.0099(9)
    C30 0.0225(10) 0.0178(10) 0.0188(10) 0.0025(8) 0.0015(8) 0.0047(8)
    C31 0.0355(13) 0.0291(12) 0.0161(10) 0.0069(10) 0.0050(9) 0.0058(9)
    C32 0.0296(12) 0.0292(12) 0.0187(10) 0.0076(9) 0.0098(9) 0.0017(9)
    O33 0.0397(12) 0.0342(11) 0.0765(16) 0.0141(9) 0.0294(11) -0.0026(11)
    O34 0.0200(8) 0.0188(8) 0.0328(9) 0.0042(6) 0.0082(6) 0.0043(7)
    O35 0.0222(8) 0.0172(7) 0.0278(8) 0.0072(6) 0.0017(6) 0.0048(6)
loop_
    _geom_bond_atom_site_label_1
    _geom_bond_atom_site_label_2
    _geom_bond_site_symmetry_1
    _geom_bond_site_symmetry_2
    _geom_bond_distance
    _geom_bond_publ_flag
    Zn1 O2 . . 2.1373(15) yes
    Zn1 O16 . . 2.3727(15) yes
    Zn1 O18 . . 2.1128(16) yes
    Zn1 N6 . . 2.0303(17) yes
    Zn1 N19 . . 2.0684(17) yes
    Zn1 N26 . . 2.1627(18) yes
    O2 C3 . . 1.279(3) .
    C3 O4 . . 1.235(3) .
    C3 C5 . . 1.522(3) .
    C5 N6 . . 1.325(3) .
    C5 C10 . . 1.426(3) .
    N6 C7 . . 1.317(3) .
    C7 C8 . . 1.401(3) .
    C7 C15 . . 1.459(3) .
    C8 N9 . . 1.357(3) .
    C8 N12 . . 1.354(3) .
    N9 C10 . . 1.335(3) .
    C10 C11 . . 1.499(3) .
    C11 H111 . . 0.934 no
    C11 H113 . . 0.936 no
    C11 H112 . . 0.960 no
    N12 C13 . . 1.362(3) .
    C13 N14 . . 1.368(3) .
    C13 N17 . . 1.335(3) .
    N14 C15 . . 1.342(3) .
    C15 O16 . . 1.257(3) .
    N17 H172 . . 0.851(17) no
    N17 H171 . . 0.848(17) no
    O18 H181 . . 0.809(17) no
    O18 H182 . . 0.817(17) no
    N19 C20 . . 1.332(3) .
    N19 C24 . . 1.359(3) .
    C20 C21 . . 1.401(3) .
    C20 H201 . . 0.928 no
    C21 C22 . . 1.366(4) .
    C21 H211 . . 0.917 no
    C22 C23 . . 1.413(3) .
    C22 H221 . . 0.909 no
    C23 C24 . . 1.406(3) .
    C23 C32 . . 1.437(3) .
    C24 C25 . . 1.442(3) .
    C25 N26 . . 1.355(3) .
    C25 C30 . . 1.406(3) .
    N26 C27 . . 1.327(3) .
    C27 C28 . . 1.402(3) .
    C27 H271 . . 0.923 no
    C28 C29 . . 1.372(3) .
    C28 H281 . . 0.916 no
    C29 C30 . . 1.410(3) .
    C29 H291 . . 0.909 no
    C30 C31 . . 1.439(3) .
    C31 C32 . . 1.353(4) .
    C31 H311 . . 0.929 no
    C32 H321 . . 0.906 no
    O33 H331 . . 0.803(19) no
    O33 H332 . . 0.816(19) no
    O34 H341 . . 0.800(18) no
    O34 H342 . . 0.795(18) no
    O35 H351 . . 0.813(17) no
    O35 H352 . . 0.803(17) no
loop_
    _geom_angle_atom_site_label_1
    _geom_angle_atom_site_label_2
    _geom_angle_atom_site_label_3
    _geom_angle_site_symmetry_1
    _geom_angle_site_symmetry_2
    _geom_angle_site_symmetry_3
    _geom_angle
    _geom_angle_publ_flag
    O2 Zn1 N6 . . . 76.37(6) .
    O2 Zn1 O16 . . . 150.97(6) .
    N6 Zn1 O16 . . . 74.60(6) .
    O2 Zn1 O18 . . . 90.05(6) .
    N6 Zn1 O18 . . . 91.77(7) .
    O16 Zn1 O18 . . . 91.21(6) .
    O2 Zn1 N19 . . . 121.85(6) .
    N6 Zn1 N19 . . . 160.68(7) .
    O16 Zn1 N19 . . . 86.96(6) .
    O18 Zn1 N19 . . . 94.39(7) .
    O2 Zn1 N26 . . . 92.53(6) .
    N6 Zn1 N26 . . . 94.76(7) .
    O16 Zn1 N26 . . . 89.49(6) .
    O18 Zn1 N26 . . . 173.38(6) .
    N19 Zn1 N26 . . . 79.07(7) .
    Zn1 O2 C3 . . . 115.97(13) .
    O2 C3 O4 . . . 124.45(19) .
    O2 C3 C5 . . . 115.38(18) .
    O4 C3 C5 . . . 120.17(19) .
    C3 C5 N6 . . . 112.43(17) .
    C3 C5 C10 . . . 129.33(19) .
    N6 C5 C10 . . . 118.23(18) .
    C5 N6 Zn1 . . . 119.65(14) .
    C5 N6 C7 . . . 120.98(18) .
    Zn1 N6 C7 . . . 119.37(14) .
    N6 C7 C8 . . . 121.49(19) .
    N6 C7 C15 . . . 117.67(18) .
    C8 C7 C15 . . . 120.84(18) .
    C7 C8 N9 . . . 119.03(19) .
    C7 C8 N12 . . . 120.91(19) .
    N9 C8 N12 . . . 120.06(18) .
    C8 N9 C10 . . . 118.80(18) .
    C5 C10 N9 . . . 121.40(19) .
    C5 C10 C11 . . . 121.82(19) .
    N9 C10 C11 . . . 116.77(19) .
    C10 C11 H111 . . . 112.4 no
    C10 C11 H113 . . . 110.0 no
    H111 C11 H113 . . . 109.1 no
    C10 C11 H112 . . . 109.7 no
    H111 C11 H112 . . . 107.5 no
    H113 C11 H112 . . . 107.9 no
    C8 N12 C13 . . . 114.98(17) .
    N12 C13 N14 . . . 128.05(19) .
    N12 C13 N17 . . . 116.57(19) .
    N14 C13 N17 . . . 115.38(19) .
    C13 N14 C15 . . . 118.29(18) .
    C7 C15 N14 . . . 116.72(18) .
    C7 C15 O16 . . . 119.05(18) .
    N14 C15 O16 . . . 124.20(19) .
    Zn1 O16 C15 . . . 109.18(13) .
    C13 N17 H172 . . . 121.5(14) no
    C13 N17 H171 . . . 119.4(14) no
    H172 N17 H171 . . . 119(2) no
    Zn1 O18 H181 . . . 112(2) no
    Zn1 O18 H182 . . . 110(2) no
    H181 O18 H182 . . . 106(3) no
    Zn1 N19 C20 . . . 127.00(15) .
    Zn1 N19 C24 . . . 114.19(14) .
    C20 N19 C24 . . . 118.63(18) .
    N19 C20 C21 . . . 122.3(2) .
    N19 C20 H201 . . . 118.6 no
    C21 C20 H201 . . . 119.1 no
    C20 C21 C22 . . . 119.6(2) .
    C20 C21 H211 . . . 119.5 no
    C22 C21 H211 . . . 120.8 no
    C21 C22 C23 . . . 119.5(2) .
    C21 C22 H221 . . . 120.8 no
    C23 C22 H221 . . . 119.6 no
    C22 C23 C24 . . . 117.3(2) .
    C22 C23 C32 . . . 123.6(2) .
    C24 C23 C32 . . . 119.1(2) .
    C23 C24 N19 . . . 122.57(19) .
    C23 C24 C25 . . . 119.65(19) .
    N19 C24 C25 . . . 117.78(18) .
    C24 C25 N26 . . . 117.17(18) .
    C24 C25 C30 . . . 120.11(19) .
    N26 C25 C30 . . . 122.71(19) .
    Zn1 N26 C25 . . . 111.62(13) .
    Zn1 N26 C27 . . . 129.44(14) .
    C25 N26 C27 . . . 118.92(18) .
    N26 C27 C28 . . . 122.2(2) .
    N26 C27 H271 . . . 118.9 no
    C28 C27 H271 . . . 118.9 no
    C27 C28 C29 . . . 119.4(2) .
    C27 C28 H281 . . . 119.8 no
    C29 C28 H281 . . . 120.8 no
    C28 C29 C30 . . . 119.6(2) .
    C28 C29 H291 . . . 119.8 no
    C30 C29 H291 . . . 120.6 no
    C29 C30 C25 . . . 117.2(2) .
    C29 C30 C31 . . . 124.2(2) .
    C25 C30 C31 . . . 118.7(2) .
    C30 C31 C32 . . . 121.4(2) .
    C30 C31 H311 . . . 118.0 no
    C32 C31 H311 . . . 120.6 no
    C23 C32 C31 . . . 121.1(2) .
    C23 C32 H321 . . . 118.9 no
    C31 C32 H321 . . . 120.1 no
    H331 O33 H332 . . . 99(5) no
    H341 O34 H342 . . . 110(3) no
    H351 O35 H352 . . . 102(3) no
loop_
    _geom_hbond_atom_site_label_D
    _geom_hbond_atom_site_label_H
    _geom_hbond_atom_site_label_A
    _geom_hbond_site_symmetry_A
    _geom_hbond_distance_DH
    _geom_hbond_distance_HA
    _geom_hbond_distance_DA
    _geom_hbond_angle_DHA
    N17 H171 O4 1_665 0.85(2) 2.15(2) 2.942(3) 156(2)
    N17 H172 O35 2_766 0.85(3) 2.13(3) 2.967(3) 170(2)
    O18 H181 O35 . 0.81(2) 1.92(2) 2.700(2) 163(3)
    O18 H182 N12 2_766 0.82(2) 2.30(3) 3.088(2) 160(3)
    O33 H331 O16 1_455 0.81(4) 2.13(4) 2.929(3) 169(4)
    O33 H332 O34 1_565 0.82(3) 2.18(4) 2.944(3) 155(5)
    O34 H341 N14 1_445 0.80(3) 2.05(3) 2.842(3) 172(3)
    O34 H342 O2 . 0.79(3) 2.28(3) 3.010(2) 154(3)
    O34 H342 O4 . 0.79(3) 2.32(3) 2.950(2) 137(3)
    O35 H351 O34 . 0.81(3) 1.94(3) 2.735(2) 167(3)
    O35 H352 N12 1_545 0.81(3) 2.06(3) 2.855(3) 168(3)
    C20 H201 O4 1_655 0.93 2.49 3.186(3) 132
    C27 H271 O33 . 0.92 2.56 3.360(4) 146
    C29 H291 O16 2_765 0.91 2.55 3.394(3) 156
_iucr_refine_instructions_details
;
#
# Punched on 31/07/15 at 23:51: 2
#
#LIST     12
BLOCK
CONT SCALE
CONT ZN   (    1 ,X'S,U'S)  UNTIL C    (   11 )
CONT N    (   12 ,X'S,U'S)  UNTIL N    (   17 )
CONT H    (  172 ,X'S)  UNTIL H    (  171 )
CONT O    (   18 ,X'S,U'S)
CONT H    (  181 ,X'S)  UNTIL H    (  182 )
CONT N    (   19 ,X'S,U'S)  UNTIL C    (   32 )
CONT O    (   33 ,X'S,U'S)
CONT H    (  331 ,X'S)  UNTIL H    (  332 )
CONT O    (   34 ,X'S,U'S)
CONT H    (  341 ,X'S)  UNTIL H    (  342 )
CONT O    (   35 ,X'S,U'S)
CONT H    (  351 ,X'S)  UNTIL H    (  352 )
RIDE C   (  11,X'S) H   ( 111,X'S) H   ( 113,X'S) H   ( 112,X'S)
RIDE C   (  20,X'S) H   ( 201,X'S)
RIDE C   (  21,X'S) H   ( 211,X'S)
RIDE C   (  22,X'S) H   ( 221,X'S)
RIDE C   (  27,X'S) H   ( 271,X'S)
RIDE C   (  28,X'S) H   ( 281,X'S)
RIDE C   (  29,X'S) H   ( 291,X'S)
RIDE C   (  31,X'S) H   ( 311,X'S)
RIDE C   (  32,X'S) H   ( 321,X'S)
END
#
# Punched on 31/07/15 at 23:51: 2
#
#LIST     16
NO
REM   HREST   START (DO NOT REMOVE THIS LINE)
REM NO H   NO #H U MULT DIST
REM C-H
REM >4           1.5    .96 DISORDER
REM 1      1     1.2    .93 C C-H (ACETYLENE)
REM 1      2     1.2    .93 C-C(H)-C
REM 1      3     1.2    .98 (C)3-C-H
REM 2      1     1.2    .93 C=C-H(2)
REM 2      2     1.2    .97 (C)2-C-(H)2
REM 3      1     1.5    .96 C-C-(H)3
REM N-H
REM >4           1.5    .89 DISORDER
REM 1      1     1.2    .86 N-N/H
REM 1      2     1.2    .86 (C)2-N-H
REM 1      3     1.2    .89 (C)3-N-H
REM 2      1     1.2    .86 C-N-(H)2
REM 2      2     1.2    .89 (C)2-N-(H)2
REM 3      1     1.2    .89 C-H-(H)3
REM O-H
REM 1      1     1.5    .82 O-H
REM
REM DIST      ESD = 0.02
REM VIB       ESD = 0.002
REM ANGLE     ESD = 2.0
REM            H2-N-R
DIST 0.86, 0.02 =
CONT N ( 17) TO H(172)
CONT N ( 17) TO H(171)
REST 0.028, 0.002 = H(172,U[ISO])
REST 0.028, 0.002 = H(171,U[ISO])
ANGLE 120.0, 2.0 =
CONT C(13) TO N ( 17) TO H(172)
CONT C(13) TO N ( 17) TO H(171)
REM       H ON O-HETRO ATOM
DIST 0.82, 0.02 =
CONT O ( 18) TO H(181)
CONT O ( 18) TO H(182)
REST 0.034, 0.002 = H(181,U[ISO])
REST 0.034, 0.002 = H(182,U[ISO])
REM       H ON O-HETRO ATOM
DIST 0.82, 0.02 =
CONT O ( 33) TO H(331)
CONT O ( 33) TO H(332)
REST 0.076, 0.002 = H(331,U[ISO])
REST 0.076, 0.002 = H(332,U[ISO])
REM       H ON O-HETRO ATOM
DIST 0.82, 0.02 =
CONT O ( 34) TO H(341)
CONT O ( 34) TO H(342)
REST 0.038, 0.002 = H(341,U[ISO])
REST 0.038, 0.002 = H(342,U[ISO])
REM       H ON O-HETRO ATOM
DIST 0.82, 0.02 =
CONT O ( 35) TO H(351)
CONT O ( 35) TO H(352)
REST 0.035, 0.002 = H(351,U[ISO])
REST 0.035, 0.002 = H(352,U[ISO])
REM   HREST   END (DO NOT REMOVE THIS LINE)
END
;
