# Supplementary material for: Crystal structure of (2-amino-7-methyl-4-oxidopteridine-6-carboxyl­ato-κ3 O 4,N 5,O 6)aqua­(1,10-phenanthroline-κ2 N,N′)zinc trihydrate
Source: Acta Crystallogr E Crystallogr Commun. 2015 Aug 12;71(Pt 9):m162–3. doi: 10.1107/S2056989015014619 (PMC4555367; doi:10.1107/S2056989015014619)
Supplement: Supplementary file 2 [file e-71-0m162-Isup2.hkl]

data_I
#  17BGNM in         P-1                   
_audit_creation_date        "15-07-31"
_audit_creation_method      CRYSTALS 

_cell_length_a                    8.4819(7)
_cell_angle_alpha                 97.6670(10)
_cell_length_b                    9.9573(9)
_cell_angle_beta                  95.2430(10)
_cell_length_c                    13.7257(12)
_cell_angle_gamma                 110.7160(10)
loop_
 _symmetry_equiv_pos_as_xyz
 'x,y,z'
 '-x,-y,-z'

# NOTE FO on scale of Fc,      2.14479
# Status flags: 
#    o - used in refinement 
#    < - excluded by I/sigmaI cutoff 
#    l - excluded at low resolution  
#    h - excluded at high resolution  
#    x - excluded for another reason  

loop_
_refln_index_h
_refln_index_k
_refln_index_l
_refln_F_squared_meas
_refln_F_squared_calc
_refln_F_squared_sigma
_refln_observed_status
_refln_refinement_weight
   1   0   0    15892.77        0.00      243.65 l   0.0000E+00
   2   0   0      758.93      775.17       13.63 o   0.3134E-03
   3   0   0      142.48      134.36        3.97 o   0.3601E-02
   4   0   0     2073.87     2027.79       28.72 o   0.3958E-04
   5   0   0      294.93      277.81        7.33 o   0.2208E-02
   6   0   0      219.66      201.25        7.02 o   0.2934E-02
   7   0   0       97.52      100.12        6.78 o   0.3679E-02
   8   0   0       53.59       33.83        9.29 o   0.4411E-02
   9   0   0      368.43      332.04       20.56 o   0.1629E-02
  10   0   0      220.90      191.81       17.11 o   0.2833E-02
 -10   1   0      173.84      143.68       15.87 o   0.3040E-02
  -9   1   0      383.97      419.42       20.70 o   0.1155E-02
  -8   1   0     1531.23     1497.63       31.78 o   0.7588E-04
  -7   1   0       95.36       96.06        6.56 o   0.3665E-02
  -6   1   0     1048.30     1071.12       17.77 o   0.1526E-03
  -5   1   0     1012.11      969.90       16.44 o   0.1854E-03
  -4   1   0     2854.16     2606.10       37.96 o   0.2223E-04
  -3   1   0     1097.58      961.41       15.80 o   0.1705E-03
  -2   1   0      347.48      350.93        5.84 o   0.1572E-02
  -1   1   0     3755.28        0.00       46.53 l   0.0000E+00
   0   1   0        1.29        0.00        0.88 l   0.0000E+00
   1   1   0      963.70        0.00       13.14 l   0.0000E+00
   2   1   0      155.62      172.00        3.81 o   0.3160E-02
   3   1   0      468.43      561.32        8.46 o   0.5364E-03
   4   1   0     2029.95     1964.76       28.47 o   0.4179E-04
   5   1   0      460.57      458.48       11.93 o   0.1034E-02
   6   1   0      936.54      907.09       20.58 o   0.2215E-03
   7   1   0       45.22       32.36        5.49 o   0.4621E-02
   8   1   0      228.72      215.90       15.36 o   0.2852E-02
   9   1   0      151.02      129.99       14.54 o   0.3292E-02
 -10   2   0      349.10      317.78       20.70 o   0.1770E-02
  -9   2   0       57.16       49.25        6.68 o   0.3873E-02
  -8   2   0        1.33        0.73        3.40 o   0.1473E-01
  -7   2   0        3.77        2.16        3.44 o   0.1463E-01
  -6   2   0      185.14      163.70        6.24 o   0.3178E-02
  -5   2   0     1004.82      984.39       16.17 o   0.1878E-03
  -4   2   0      363.23      424.74        7.31 o   0.9788E-03
  -3   2   0     1352.78     1283.95       18.76 o   0.9873E-04
  -2   2   0     1200.27     1121.08       16.25 o   0.1321E-03
  -1   2   0      268.63      262.97        4.55 o   0.2458E-02
   0   2   0     8953.05     7965.10      110.70 o   0.3040E-05
   1   2   0    33623.54    28891.17      420.08 o   0.4418E-06
   2   2   0     9672.45     8602.54      119.23 o   0.2693E-05
   3   2   0      499.47      453.94        9.09 o   0.9389E-03
   4   2   0       17.89        4.48        2.43 o   0.2133E-01
   5   2   0       18.71       14.29        2.85 o   0.1161E-01
   6   2   0      185.71      190.60        8.79 o   0.3081E-02
   7   2   0        5.01        4.26        3.50 o   0.1479E-01
   8   2   0      341.93      341.77       19.04 o   0.1782E-02
   9   2   0      108.52      122.79       13.48 o   0.3476E-02
 -10   3   0      337.14      312.95       13.97 o   0.1857E-02
  -9   3   0      333.49      350.80       13.04 o   0.1714E-02
  -8   3   0      783.96      831.08       20.09 o   0.2753E-03
  -7   3   0     1549.67     1545.35       31.05 o   0.7158E-04
  -6   3   0     1177.25     1246.28       19.19 o   0.1069E-03
  -5   3   0      338.29      320.39        7.55 o   0.1811E-02
  -4   3   0      970.71      895.45       14.86 o   0.2169E-03
  -3   3   0     1576.68     1453.79       21.61 o   0.7300E-04
  -2   3   0      556.02      476.78       10.74 o   0.7760E-03
  -1   3   0      402.48      424.90        6.67 o   0.1046E-02
   0   3   0     2175.97     2085.21       28.30 o   0.3636E-04
   1   3   0     5311.00     4773.90       82.45 o   0.7185E-05
   2   3   0     6259.32     5951.14       78.59 o   0.5318E-05
   3   3   0     1013.20     1020.62       15.83 o   0.1653E-03
   4   3   0      300.78      288.73       10.07 o   0.2151E-02
   5   3   0      211.01      213.59        9.01 o   0.3038E-02
   6   3   0       94.62       99.46        6.95 o   0.3698E-02
   7   3   0      174.39      179.76        9.17 o   0.3309E-02
   8   3   0        7.64        2.52        6.49 o   0.1424E-01
 -11   4   0       94.72       81.06       12.19 o   0.3497E-02
 -10   4   0       20.15       15.22        5.62 o   0.1238E-01
  -9   4   0       14.81       13.91        4.96 o   0.1257E-01
  -8   4   0      171.61      189.32        9.02 o   0.2940E-02
  -7   4   0     1118.94     1108.16       24.57 o   0.1467E-03
  -6   4   0     1271.55     1203.62       20.28 o   0.1161E-03
  -5   4   0      301.49      306.50        7.09 o   0.1971E-02
  -4   4   0     3055.87     2993.83       40.40 o   0.1842E-04
  -3   4   0      643.77      635.01       10.56 o   0.4970E-03
  -2   4   0     4085.75     3838.66       51.92 o   0.1107E-04
  -1   4   0      463.95      381.30        7.95 o   0.1125E-02
   0   4   0      775.92      714.30       11.90 o   0.3565E-03
   1   4   0     5969.37     4923.22       93.25 o   0.6065E-05
   2   4   0     7345.02     6353.47      114.54 o   0.4217E-05
   3   4   0      174.37      239.24        7.41 o   0.2144E-02
   4   4   0        3.59        5.18        3.11 o   0.1474E-01
   5   4   0      303.56      305.67       11.29 o   0.2012E-02
   6   4   0      131.38      120.59        8.15 o   0.3587E-02
   7   4   0      210.39      229.78       10.51 o   0.2686E-02
   8   4   0      134.78      129.33       14.49 o   0.3559E-02
 -10   5   0      367.18      355.80       20.61 o   0.1604E-02
  -9   5   0      150.17      154.42        9.13 o   0.3561E-02
  -8   5   0     2201.67     2309.28       42.32 o   0.3073E-04
  -7   5   0      409.04      442.78       12.98 o   0.1033E-02
  -6   5   0      253.97      282.77        9.25 o   0.2000E-02
  -5   5   0      123.51      141.16        4.49 o   0.3319E-02
  -4   5   0     4101.81     3633.37       53.45 o   0.1147E-04
  -3   5   0      346.48      269.77        8.74 o   0.1768E-02
  -2   5   0      263.62      292.58        5.86 o   0.1890E-02
  -1   5   0      999.15      997.04       15.19 o   0.1782E-03
   0   5   0      988.98      751.90       15.15 o   0.2388E-03
   1   5   0      181.18      231.00        7.00 o   0.2289E-02
   2   5   0     2565.45     2968.04       44.84 o   0.1641E-04
   3   5   0      594.20      639.22       15.55 o   0.4746E-03
   4   5   0      445.78      504.49       13.68 o   0.7482E-03
   5   5   0      145.69      162.32        8.16 o   0.3311E-02
   6   5   0       15.46       14.49        4.26 o   0.1538E-01
   7   5   0        5.06        0.78        4.29 o   0.1428E-01
 -10   6   0        1.98        1.53        5.34 o   0.1467E-01
  -9   6   0       24.75       32.80        6.72 o   0.4641E-02
  -8   6   0       38.46       43.34        5.57 o   0.4097E-02
  -7   6   0     1701.80     1792.45       33.41 o   0.4893E-04
  -6   6   0     2209.47     2260.43       39.78 o   0.3165E-04
  -5   6   0      511.86      529.85       10.30 o   0.7272E-03
  -4   6   0     1023.55     1161.64       20.29 o   0.1143E-03
  -3   6   0      599.14      660.55       10.91 o   0.3998E-03
  -2   6   0      418.90      458.71        8.41 o   0.9083E-03
  -1   6   0      255.34      277.71        6.18 o   0.2111E-02
   0   6   0      211.95      232.40        7.77 o   0.2540E-02
   1   6   0      210.27      209.88        8.20 o   0.3012E-02
   2   6   0       44.02       58.02        4.77 o   0.3717E-02
   3   6   0       59.87       47.12        5.81 o   0.3814E-02
   4   6   0      306.05      308.98       11.61 o   0.2054E-02
   5   6   0      217.01      232.65       10.43 o   0.2611E-02
   6   6   0      145.85      118.63        9.81 o   0.3181E-02
   7   6   0       95.31       83.39       12.37 o   0.3524E-02
 -10   7   0       80.59       90.88       11.36 o   0.3596E-02
  -9   7   0      119.19      140.24       12.19 o   0.3378E-02
  -8   7   0      147.89      145.16        8.74 o   0.3520E-02
  -7   7   0       23.55       31.27        4.42 o   0.5030E-02
  -6   7   0       36.57       28.87        4.53 o   0.5135E-02
  -5   7   0        5.01        0.12        2.00 o   0.1417E-01
  -4   7   0      500.86      496.39       12.51 o   0.8703E-03
  -3   7   0       24.35       29.47        2.67 o   0.5314E-02
  -2   7   0       12.42       18.00        2.23 o   0.9746E-02
  -1   7   0       23.30       25.73        3.45 o   0.5622E-02
   0   7   0     1434.92     1420.90       28.42 o   0.8393E-04
   1   7   0       58.01       74.11        5.24 o   0.3405E-02
   2   7   0        6.53        3.36        3.22 o   0.1441E-01
   3   7   0      161.14      155.64        8.38 o   0.3468E-02
   4   7   0      121.63      141.17        8.51 o   0.3389E-02
   5   7   0        1.70        0.27        3.66 o   0.1483E-01
   6   7   0       10.72        1.36        4.60 o   0.1352E-01
 -10   8   0       17.66        0.97        6.39 o   0.1257E-01
  -9   8   0      174.58      188.44       13.57 o   0.3169E-02
  -8   8   0      371.55      382.82       19.37 o   0.1424E-02
  -7   8   0      276.33      313.17       10.52 o   0.1777E-02
  -6   8   0      736.39      809.28       17.85 o   0.2716E-03
  -5   8   0     1352.66     1418.52       21.85 o   0.8146E-04
  -4   8   0      827.06      861.93       14.93 o   0.2460E-03
  -3   8   0     1053.71     1085.57       17.80 o   0.1477E-03
  -2   8   0      158.52      165.84        7.31 o   0.3393E-02
  -1   8   0        5.04        1.41        2.61 o   0.1440E-01
   0   8   0       42.28       37.63        4.90 o   0.4463E-02
   1   8   0      210.46      246.81        9.27 o   0.2325E-02
   2   8   0      339.61      394.85       12.52 o   0.1154E-02
   3   8   0       57.18       50.59        6.57 o   0.3892E-02
   4   8   0      210.04      182.94       10.77 o   0.2880E-02
   5   8   0      133.50      134.69        9.81 o   0.3651E-02
  -9   9   0       69.09       69.69       10.58 o   0.3741E-02
  -8   9   0       37.08       40.20        7.45 o   0.4368E-02
  -7   9   0       61.83       78.69        8.51 o   0.3458E-02
  -6   9   0       49.52       32.24        5.14 o   0.4607E-02
  -5   9   0     1601.49     1673.36       31.02 o   0.5881E-04
  -4   9   0      180.94      172.46        6.30 o   0.3310E-02
  -3   9   0        9.84        3.96        3.15 o   0.1403E-01
  -2   9   0       20.59       20.24        3.83 o   0.8484E-02
  -1   9   0       82.30       90.38        6.41 o   0.3649E-02
   0   9   0      533.04      525.23       15.81 o   0.7749E-03
   1   9   0      436.67      526.81       14.57 o   0.6456E-03
   2   9   0       56.86       44.78        6.57 o   0.3924E-02
   3   9   0       14.10       13.19        4.36 o   0.1686E-01
   4   9   0       50.35       28.35        6.84 o   0.4884E-02
  -9  10   0      179.41      185.71       14.54 o   0.3328E-02
  -8  10   0       58.74       41.09        9.52 o   0.3989E-02
  -7  10   0      116.29       91.00       11.32 o   0.3290E-02
  -6  10   0     1165.45     1197.85       36.94 o   0.1237E-03
  -5  10   0       41.91       42.41        6.62 o   0.4334E-02
  -4  10   0       89.54       84.81        6.53 o   0.3668E-02
  -3  10   0       72.34       69.23        6.28 o   0.3704E-02
  -2  10   0       44.39       29.15        5.45 o   0.4870E-02
  -1  10   0       90.83       78.15        7.24 o   0.3518E-02
   0  10   0       71.56       63.55        6.87 o   0.3665E-02
   1  10   0       88.92       77.43        7.84 o   0.3537E-02
   2  10   0       83.63       88.17        8.02 o   0.3622E-02
  -8  11   0       22.82       22.81        6.76 o   0.6879E-02
  -7  11   0        9.75        2.48        5.80 o   0.1384E-01
  -5  11   0      263.68      231.18       14.72 o   0.2484E-02
  -4  11   0     1029.76     1011.70       24.94 o   0.1813E-03
  -3  11   0      611.22      639.14       18.00 o   0.5146E-03
  -2  11   0      716.66      700.32       20.20 o   0.4114E-03
  -1  11   0       14.49        7.45        4.23 o   0.3013E-01
   0  11   0        2.35        1.33        3.58 o   0.1467E-01
   1  11   0        5.80        2.30        3.98 o   0.1435E-01
  -4  12   0        9.04        0.33        3.81 o   0.1364E-01
  -3  12   0       90.32       77.23        8.11 o   0.3510E-02
  -2  12   0      108.79       98.47        8.80 o   0.3525E-02
  -1  12   0       41.47       29.23        6.31 o   0.5165E-02
  -3  13   0       44.41       38.75        6.31 o   0.4423E-02
   3 -13   1       31.19       12.06        5.70 o   0.1491E-01
   4 -13   1       35.79       19.20        7.41 o   0.7579E-02
   1 -12   1      188.12      178.66       10.62 o   0.3212E-02
   2 -12   1      272.31      266.80       12.41 o   0.2426E-02
   3 -12   1      317.04      317.60       13.03 o   0.1991E-02
   4 -12   1      200.01      190.73       14.12 o   0.3149E-02
   5 -12   1        7.91       10.83        5.47 o   0.2337E-01
  -1 -11   1       60.72       59.34        7.17 o   0.3821E-02
   0 -11   1      240.31      258.84       11.53 o   0.2289E-02
   1 -11   1       24.40       23.20        4.72 o   0.6391E-02
   2 -11   1       71.60       75.58        6.99 o   0.3680E-02
   3 -11   1       29.83       19.35        5.08 o   0.7683E-02
   4 -11   1      162.09      177.13        8.61 o   0.3123E-02
   5 -11   1       11.22        6.76        4.88 o   0.3132E-01
   6 -11   1      130.60      112.64       11.04 o   0.3365E-02
   7 -11   1      697.84      732.98       27.88 o   0.3690E-03
   8 -11   1      215.29      214.54       15.59 o   0.3018E-02
  -3 -10   1       14.90       10.41        4.80 o   0.2350E-01
  -2 -10   1       39.93       36.57        6.18 o   0.4568E-02
  -1 -10   1      191.83      196.37       10.10 o   0.3265E-02
   0 -10   1       71.81       62.36        6.78 o   0.3636E-02
   1 -10   1      866.78      886.41       22.05 o   0.2397E-03
   2 -10   1      999.61     1065.57       23.79 o   0.1540E-03
   3 -10   1      307.68      296.29       11.42 o   0.2089E-02
   4 -10   1      197.32      185.39        8.85 o   0.3168E-02
   5 -10   1       57.09       48.11        7.68 o   0.3882E-02
   6 -10   1       24.08       11.40        4.18 o   0.1868E-01
   7 -10   1        3.59        0.06        3.38 o   0.1436E-01
   8 -10   1       44.07       29.81        8.00 o   0.4876E-02
   9 -10   1       62.84       39.27        9.84 o   0.3952E-02
  -4  -9   1       16.56        7.81        4.83 o   0.2948E-01
  -3  -9   1      579.92      590.19       18.63 o   0.6437E-03
  -2  -9   1       55.73       56.77        6.49 o   0.3894E-02
  -1  -9   1       50.56       48.85        5.87 o   0.4014E-02
   0  -9   1       73.17       63.99        6.35 o   0.3661E-02
   1  -9   1      224.83      235.31        9.53 o   0.2649E-02
   2  -9   1      192.08      209.22        8.48 o   0.2868E-02
   3  -9   1     2408.68     2373.69       43.98 o   0.2924E-04
   4  -9   1      790.29      822.72       14.95 o   0.2825E-03
   5  -9   1      185.16      181.15       11.04 o   0.3302E-02
   6  -9   1      146.72      139.62        7.60 o   0.3532E-02
   7  -9   1      119.30      103.29        7.89 o   0.3447E-02
   8  -9   1      223.11      245.29       15.13 o   0.2534E-02
   9  -9   1      351.08      405.92       20.24 o   0.1157E-02
  -5  -8   1       42.92       39.83        6.56 o   0.4345E-02
  -4  -8   1       79.10       66.30        7.84 o   0.3535E-02
  -3  -8   1      269.57      314.63       11.55 o   0.1698E-02
  -2  -8   1       41.13       37.95        5.39 o   0.4374E-02
  -1  -8   1      429.49      473.11       13.62 o   0.8796E-03
   0  -8   1      572.44      561.91       15.66 o   0.6663E-03
   1  -8   1      996.05      990.98       22.10 o   0.1834E-03
   2  -8   1      577.20      586.39       14.90 o   0.5717E-03
   3  -8   1     1220.56     1258.18       19.82 o   0.1072E-03
   4  -8   1      689.55      709.38       13.23 o   0.3911E-03
   5  -8   1      233.53      228.65        6.99 o   0.2834E-02
   6  -8   1       48.30       69.49        4.99 o   0.3437E-02
   7  -8   1      309.64      342.50       11.44 o   0.1477E-02
   8  -8   1       80.46       83.72        6.99 o   0.3664E-02
   9  -8   1      167.22      176.60       13.62 o   0.3393E-02
  10  -8   1      183.09      179.88       15.09 o   0.3280E-02
  -6  -7   1      227.22      210.96       11.74 o   0.2840E-02
  -5  -7   1      180.44      174.70       10.06 o   0.3309E-02
  -4  -7   1      297.79      287.71       12.18 o   0.2174E-02
  -3  -7   1       43.01       41.79        5.42 o   0.4279E-02
  -2  -7   1      179.45      180.28        8.57 o   0.3374E-02
  -1  -7   1       56.72       70.24        5.16 o   0.3518E-02
   0  -7   1       56.51       63.28        5.02 o   0.3635E-02
   1  -7   1      646.16      714.24       15.52 o   0.3575E-03
   2  -7   1       28.47       15.92        2.74 o   0.9303E-02
   3  -7   1     1807.18     1819.93       26.44 o   0.4785E-04
   4  -7   1     1156.66     1191.25       18.59 o   0.1197E-03
   5  -7   1     2035.70     2128.91       29.87 o   0.3552E-04
   6  -7   1      158.50      180.06        7.63 o   0.3085E-02
   7  -7   1      421.19      406.96       13.42 o   0.1250E-02
   8  -7   1      100.84       90.29        7.60 o   0.3522E-02
   9  -7   1      387.95      386.70       14.59 o   0.1434E-02
  10  -7   1      199.05      185.78       15.64 o   0.3130E-02
  -7  -6   1       17.60       10.61        5.49 o   0.2105E-01
  -6  -6   1       20.29       14.50        7.04 o   0.1395E-01
  -5  -6   1      217.61      235.46       10.43 o   0.2669E-02
  -4  -6   1      161.00      171.51        8.60 o   0.3298E-02
  -3  -6   1       23.35       26.92        4.13 o   0.6330E-02
  -2  -6   1      104.31      122.53        6.24 o   0.3410E-02
  -1  -6   1     1586.59     1640.23       30.24 o   0.5844E-04
   0  -6   1      421.05      475.10       11.52 o   0.8124E-03
   1  -6   1      775.97      781.55       12.92 o   0.3200E-03
   2  -6   1     1159.65     1094.65       17.77 o   0.1417E-03
   3  -6   1      200.68      187.65        6.75 o   0.3158E-02
   4  -6   1      157.31      144.59        5.10 o   0.3437E-02
   5  -6   1     1003.57      965.52       16.65 o   0.1916E-03
   6  -6   1       61.53       66.55        5.19 o   0.3697E-02
   7  -6   1      149.53      188.88        7.93 o   0.2745E-02
   8  -6   1      296.73      338.61       11.86 o   0.1520E-02
   9  -6   1       65.64       63.29        7.19 o   0.3769E-02
  10  -6   1       94.58       86.30       11.91 o   0.3532E-02
  -7  -5   1      259.38      253.38       12.26 o   0.2558E-02
  -6  -5   1      149.25      142.58        8.88 o   0.3523E-02
  -5  -5   1      195.28      208.04        9.48 o   0.2954E-02
  -4  -5   1      332.22      345.05       11.66 o   0.1642E-02
  -3  -5   1       63.46       70.63        5.27 o   0.3630E-02
  -2  -5   1      198.43      219.39        7.79 o   0.2772E-02
  -1  -5   1      102.95       89.85        5.37 o   0.3603E-02
   0  -5   1     2848.96     2577.38       37.66 o   0.2230E-04
   1  -5   1      389.13      377.19        7.47 o   0.1435E-02
   2  -5   1       18.77       32.83        1.93 o   0.4574E-02
   3  -5   1       11.65       33.99        1.75 o   0.4387E-02
   4  -5   1     4479.05     4265.78       57.93 o   0.9348E-05
   5  -5   1     3473.09     3369.06       46.30 o   0.1464E-04
   6  -5   1     1412.24     1545.10       27.91 o   0.6517E-04
   7  -5   1      621.57      616.29       16.82 o   0.5514E-03
   8  -5   1       16.63       10.71        4.70 o   0.2075E-01
   9  -5   1      106.38      103.65        8.44 o   0.3668E-02
  10  -5   1       74.68       68.94        8.18 o   0.3664E-02
  -8  -4   1       34.27       26.06        8.83 o   0.5977E-02
  -7  -4   1       42.05       36.06        6.17 o   0.4474E-02
  -6  -4   1      289.30      288.34       11.53 o   0.2244E-02
  -5  -4   1     2642.07     2694.54       48.27 o   0.2268E-04
  -4  -4   1     2913.50     2884.40       51.06 o   0.2011E-04
  -3  -4   1      327.64      341.36       10.28 o   0.1667E-02
  -2  -4   1       76.43      104.84        4.83 o   0.3227E-02
  -1  -4   1     2464.23     2328.38       41.27 o   0.2879E-04
   0  -4   1      698.64      607.62       10.92 o   0.4675E-03
   1  -4   1     1095.95     1028.40       15.71 o   0.1603E-03
   2  -4   1       91.47       91.77        3.03 o   0.3689E-02
   3  -4   1      584.52      495.62        9.81 o   0.7048E-03
   4  -4   1      205.29      261.85        5.22 o   0.1971E-02
   5  -4   1     1009.78     1010.26       16.10 o   0.1722E-03
   6  -4   1     1365.23     1405.07       27.26 o   0.8381E-04
   7  -4   1      795.02      854.98       19.45 o   0.2498E-03
   8  -4   1      589.69      633.71       17.26 o   0.4834E-03
   9  -4   1      229.75      247.02       11.20 o   0.2507E-02
  10  -4   1      273.94      267.44       12.83 o   0.2410E-02
  11  -4   1       55.89       32.53       10.76 o   0.4418E-02
  -9  -3   1        7.59        2.11        6.95 o   0.1408E-01
  -8  -3   1      167.63      151.15       13.52 o   0.3321E-02
  -7  -3   1      244.98      257.39       10.85 o   0.2484E-02
  -6  -3   1      147.00      149.10        7.92 o   0.3511E-02
  -5  -3   1      239.07      227.91        9.58 o   0.2765E-02
  -4  -3   1        2.55        2.17        2.79 o   0.1478E-01
  -3  -3   1       42.78       53.48        2.81 o   0.3802E-02
  -2  -3   1      233.18      239.92        7.26 o   0.2664E-02
  -1  -3   1     2123.88     1942.46       35.22 o   0.3951E-04
   0  -3   1      478.74      409.11        7.64 o   0.1047E-02
   1  -3   1     1311.22     1219.27       17.81 o   0.1077E-03
   2  -3   1     2988.51     2832.93       38.27 o   0.1978E-04
   3  -3   1      395.00      482.50        7.14 o   0.6824E-03
   4  -3   1      931.02      678.80       14.38 o   0.2792E-03
   5  -3   1      431.25      464.93        8.83 o   0.8788E-03
   6  -3   1      572.83      535.08       14.85 o   0.6910E-03
   7  -3   1      223.08      214.79        9.74 o   0.2934E-02
   8  -3   1       41.03       35.50        5.85 o   0.4625E-02
   9  -3   1        8.00        6.16        4.40 o   0.2571E-01
  10  -3   1      141.11      142.06       10.05 o   0.3609E-02
  11  -3   1       61.09       37.05       12.37 o   0.4055E-02
  -9  -2   1      481.50      485.96       23.78 o   0.9416E-03
  -8  -2   1      158.93      144.51       13.89 o   0.3347E-02
  -7  -2   1      589.19      629.16       16.84 o   0.4982E-03
  -6  -2   1      377.88      366.47       12.23 o   0.1509E-02
  -5  -2   1      339.43      351.11        8.31 o   0.1542E-02
  -4  -2   1      618.20      655.37       11.24 o   0.4461E-03
  -3  -2   1     7980.40     7397.64       99.54 o   0.3614E-05
  -2  -2   1     2269.46     2309.13       29.86 o   0.2947E-04
  -1  -2   1     2713.88     2235.99       43.04 o   0.2616E-04
   0  -2   1        6.58        0.74        1.00 o   0.1406E-01
   1  -2   1      119.89      122.87        2.74 o   0.3631E-02
   2  -2   1        6.58        6.30        1.15 o   0.2669E-01
   3  -2   1      156.50      195.51        3.89 o   0.2692E-02
   4  -2   1      409.04      314.34        7.95 o   0.1390E-02
   5  -2   1      310.11      387.48        7.33 o   0.1059E-02
   6  -2   1      306.19      378.83       10.54 o   0.1104E-02
   7  -2   1     2484.93     2393.92       45.28 o   0.2806E-04
   8  -2   1      671.83      689.77       18.44 o   0.4212E-03
   9  -2   1      543.69      534.51       17.17 o   0.7453E-03
  10  -2   1       16.84        8.28        8.56 o   0.2823E-01
 -10  -1   1       34.59       16.28        9.52 o   0.9988E-02
  -9  -1   1       10.40       17.49        6.49 o   0.9807E-02
  -8  -1   1      187.46      175.21       13.94 o   0.3174E-02
  -7  -1   1      139.71      129.11        7.86 o   0.3483E-02
  -6  -1   1       31.48       33.83        3.46 o   0.4800E-02
  -5  -1   1      228.92      221.07        6.45 o   0.2878E-02
  -4  -1   1      131.01      138.33        5.88 o   0.3491E-02
  -3  -1   1     7323.48     6615.09       91.24 o   0.4190E-05
  -2  -1   1      740.16      798.50       10.97 o   0.2701E-03
  -1  -1   1      554.84        0.00        7.96 l   0.0000E+00
   0  -1   1    11355.93        0.00      144.59 l   0.0000E+00
   1  -1   1    11262.41        0.00      170.41 l   0.0000E+00
   2  -1   1      565.07      591.34        8.53 o   0.5323E-03
   3  -1   1     1908.90     1926.72       25.67 o   0.4216E-04
   4  -1   1      675.79      590.58       11.53 o   0.5109E-03
   5  -1   1     2880.44     2546.53       39.33 o   0.2246E-04
   6  -1   1       72.77       58.48        4.40 o   0.3595E-02
   7  -1   1       38.64       54.41        5.26 o   0.3673E-02
   8  -1   1        9.96        6.10        4.25 o   0.2608E-01
   9  -1   1      260.51      249.68       17.53 o   0.2542E-02
  10  -1   1       69.00       57.76       12.37 o   0.3652E-02
 -10   0   1       10.90        1.16        7.41 o   0.1351E-01
  -9   0   1      285.21      302.14       17.39 o   0.1913E-02
  -8   0   1     1961.96     2111.89       55.20 o   0.3517E-04
  -7   0   1      664.66      681.16       13.63 o   0.4259E-03
  -6   0   1      472.71      481.23       12.82 o   0.8776E-03
  -5   0   1     1214.83     1188.23       23.24 o   0.1223E-03
  -4   0   1     4532.55     4269.57       58.36 o   0.9244E-05
  -3   0   1      478.41      430.61        8.30 o   0.1018E-02
  -2   0   1      138.05      140.14        3.45 o   0.3583E-02
  -1   0   1        4.72        0.00        0.89 l   0.0000E+00
   0   0   1        4.55        0.00        0.47 l   0.0000E+00
   1   0   1     2486.47        0.00       31.36 l   0.0000E+00
   2   0   1      207.83      174.73        4.45 o   0.2959E-02
   3   0   1     3008.63     2943.18       39.24 o   0.1894E-04
   4   0   1     1860.91     1757.86       26.23 o   0.5083E-04
   5   0   1      299.38      354.39        7.58 o   0.1393E-02
   6   0   1       78.92       85.91        4.61 o   0.3580E-02
   7   0   1      319.69      310.10       11.36 o   0.1970E-02
   8   0   1      184.97      180.67       14.77 o   0.3291E-02
   9   0   1      203.97      203.05       16.05 o   0.3145E-02
  10   0   1      105.53       81.08       13.85 o   0.3326E-02
 -10   1   1      372.43      370.63       20.84 o   0.1545E-02
  -9   1   1      517.75      510.79       23.55 o   0.8179E-03
  -8   1   1      108.22       99.65        7.37 o   0.3523E-02
  -7   1   1       43.33       49.84        4.06 o   0.3829E-02
  -6   1   1       17.77       11.78        2.99 o   0.1509E-01
  -5   1   1       22.63       27.18        2.64 o   0.5871E-02
  -4   1   1       88.54      108.86        3.60 o   0.3328E-02
  -3   1   1     2239.55     2287.11       36.12 o   0.2988E-04
  -2   1   1     2883.02     2634.22       44.50 o   0.2166E-04
  -1   1   1      731.67        0.00        9.92 l   0.0000E+00
   0   1   1     2397.64        0.00       37.08 l   0.0000E+00
   1   1   1     1766.56     1730.04       22.89 o   0.5392E-04
   2   1   1      654.52      644.15       10.12 o   0.4902E-03
   3   1   1      346.60      366.42        8.67 o   0.1470E-02
   4   1   1      287.78      290.16        8.57 o   0.2158E-02
   5   1   1      150.42      161.16        5.51 o   0.3376E-02
   6   1   1      220.15      211.26        7.17 o   0.2965E-02
   7   1   1      413.23      418.87       20.10 o   0.1195E-02
   8   1   1      379.79      385.22       20.47 o   0.1458E-02
   9   1   1      449.20      438.81       23.69 o   0.1123E-02
 -10   2   1       62.75       58.17       10.95 o   0.3762E-02
  -9   2   1      313.82      308.40       12.30 o   0.2029E-02
  -8   2   1      317.43      317.80       11.66 o   0.1974E-02
  -7   2   1     1739.36     1757.00       26.94 o   0.5326E-04
  -6   2   1     1551.66     1558.12       23.77 o   0.6969E-04
  -5   2   1     1507.02     1403.67       22.36 o   0.8032E-04
  -4   2   1       41.36       40.84        2.60 o   0.4183E-02
  -3   2   1      239.12      248.09        5.05 o   0.2340E-02
  -2   2   1       14.64        3.72        1.37 o   0.1478E-01
  -1   2   1       84.26       89.09        2.24 o   0.3564E-02
   0   2   1     9609.66     8215.37      117.62 o   0.2734E-05
   1   2   1    29830.58    25860.21      373.08 o   0.5233E-06
   2   2   1     2584.80     2359.74       33.91 o   0.2676E-04
   3   2   1     1961.82     2025.43       27.22 o   0.3835E-04
   4   2   1      470.36      443.46        9.62 o   0.1016E-02
   5   2   1      703.45      724.99       17.13 o   0.3664E-03
   6   2   1      137.45      264.80        9.66 o   0.1419E-02
   7   2   1        0.83        1.43        5.43 o   0.1466E-01
   8   2   1        7.59        4.87        6.03 o   0.1436E-01
   9   2   1        6.95        4.01        7.36 o   0.1441E-01
 -11   3   1       72.27       51.57       11.09 o   0.3577E-02
 -10   3   1      104.01      107.42       11.68 o   0.3715E-02
  -9   3   1        2.99        0.35        3.91 o   0.1480E-01
  -8   3   1       18.29       17.23        4.49 o   0.1030E-01
  -7   3   1      773.42      784.39       18.74 o   0.3200E-03
  -6   3   1       23.64       19.09        3.03 o   0.8422E-02
  -5   3   1     2806.58     2663.88       38.13 o   0.2221E-04
  -4   3   1      631.43      578.78       10.76 o   0.5629E-03
  -3   3   1     2658.01     2546.77       42.29 o   0.2456E-04
  -2   3   1     2049.35     1769.82       26.97 o   0.4451E-04
  -1   3   1     5112.94     4695.72       78.65 o   0.7572E-05
   0   3   1      766.31      566.66       11.36 o   0.4225E-03
   1   3   1     4368.31     3987.35       55.34 o   0.1003E-04
   2   3   1      454.06      413.83        8.41 o   0.1118E-02
   3   3   1      231.86      229.63        6.07 o   0.2853E-02
   4   3   1      233.62      249.35        8.77 o   0.2429E-02
   5   3   1      705.06      714.03       17.89 o   0.3845E-03
   6   3   1     2476.51     2390.00       46.39 o   0.2831E-04
   7   3   1      180.28      182.97       13.85 o   0.3293E-02
   8   3   1       15.23       12.29        7.31 o   0.1804E-01
 -11   4   1      238.47      211.48       17.16 o   0.2701E-02
 -10   4   1      407.80      399.63       21.11 o   0.1322E-02
  -9   4   1      635.65      642.32       18.44 o   0.5139E-03
  -8   4   1      849.39      850.39       21.19 o   0.2663E-03
  -7   4   1     2389.11     2596.98       43.48 o   0.2274E-04
  -6   4   1      400.30      440.05        9.18 o   0.1003E-02
  -5   4   1       68.36       79.61        3.56 o   0.3506E-02
  -4   4   1      317.85      291.57        6.82 o   0.2010E-02
  -3   4   1       56.80       31.72        2.60 o   0.4248E-02
  -2   4   1      306.88      322.80        7.63 o   0.1690E-02
  -1   4   1     4255.73     4025.51       54.09 o   0.1036E-04
   0   4   1      202.59      211.12        4.79 o   0.2885E-02
   1   4   1     6714.89     6408.83      104.33 o   0.4722E-05
   2   4   1     8861.57     7930.34      137.09 o   0.3089E-05
   3   4   1     1775.93     1753.04       33.06 o   0.5379E-04
   4   4   1      210.36      229.23        8.88 o   0.2632E-02
   5   4   1     2506.09     2498.12       46.60 o   0.2691E-04
   6   4   1       60.93       61.12        6.52 o   0.3815E-02
   7   4   1       21.60       12.92        4.98 o   0.1405E-01
   8   4   1       24.66       25.49        8.56 o   0.6333E-02
 -11   5   1       68.17       61.81       11.45 o   0.3697E-02
 -10   5   1      175.63      195.13       14.12 o   0.2992E-02
  -9   5   1       17.76       26.97        6.26 o   0.5797E-02
  -8   5   1      788.72      793.93       20.30 o   0.3131E-03
  -7   5   1       76.34       83.43        6.30 o   0.3629E-02
  -6   5   1     1887.48     1809.87       27.96 o   0.4867E-04
  -5   5   1      755.91      781.83       13.23 o   0.3087E-03
  -4   5   1     1376.87     1316.25       24.96 o   0.9478E-04
  -3   5   1     3026.78     2873.45       49.67 o   0.1924E-04
  -2   5   1     1012.87     1040.09       15.45 o   0.1553E-03
  -1   5   1      168.27      145.12        4.62 o   0.3306E-02
   0   5   1      147.27      108.55        4.41 o   0.3156E-02
   1   5   1      522.37      437.81       12.95 o   0.8893E-03
   2   5   1      204.78      205.39        8.08 o   0.3093E-02
   3   5   1      174.16      180.42        8.03 o   0.3337E-02
   4   5   1        9.41        5.69        3.52 o   0.2554E-01
   5   5   1      476.41      506.99       15.13 o   0.8079E-03
   6   5   1      134.74      136.71        9.01 o   0.3644E-02
   7   5   1      329.95      319.93       13.99 o   0.1894E-02
 -10   6   1      185.29      191.22       14.63 o   0.3148E-02
  -9   6   1        7.27        2.76        4.51 o   0.1422E-01
  -8   6   1       25.02       33.79        6.21 o   0.4746E-02
  -7   6   1      180.44      180.87        8.43 o   0.3344E-02
  -6   6   1       31.22       34.09        3.20 o   0.4591E-02
  -5   6   1        1.92        0.59        1.70 o   0.1465E-01
  -4   6   1      142.97      132.25        6.07 o   0.3474E-02
  -3   6   1      500.37      520.51        9.66 o   0.7324E-03
  -2   6   1      200.90      210.45        5.49 o   0.2805E-02
  -1   6   1      929.76      877.49       15.11 o   0.2303E-03
   0   6   1      472.96      481.15       12.43 o   0.8684E-03
   1   6   1     1051.25     1095.26       22.26 o   0.1466E-03
   2   6   1     2080.90     2002.17       38.80 o   0.3959E-04
   3   6   1     3690.42     3808.37       63.95 o   0.1151E-04
   4   6   1      521.93      591.71       15.92 o   0.5137E-03
   5   6   1        8.90        3.13        4.08 o   0.1414E-01
   6   6   1        3.61        1.24        4.04 o   0.1456E-01
   7   6   1       12.88        0.23        6.85 o   0.1313E-01
 -10   7   1        8.10        4.95        5.89 o   0.2178E-01
  -9   7   1      404.12      403.86       20.88 o   0.1331E-02
  -8   7   1      897.12      945.35       32.15 o   0.2035E-03
  -7   7   1      896.36      918.64       20.90 o   0.2234E-03
  -6   7   1      176.63      192.65        6.07 o   0.2962E-02
  -5   7   1     1231.48     1265.56       24.34 o   0.1050E-03
  -4   7   1       70.24       84.49        3.85 o   0.3507E-02
  -3   7   1     2356.68     2325.13       33.23 o   0.3037E-04
  -2   7   1      438.06      410.31        9.26 o   0.1177E-02
  -1   7   1      336.06      335.32       10.50 o   0.1749E-02
   0   7   1      379.63      406.53       11.59 o   0.1186E-02
   1   7   1      129.42      144.88        6.98 o   0.3346E-02
   2   7   1     1560.80     1702.37       31.95 o   0.5392E-04
   3   7   1      325.46      345.56       12.17 o   0.1608E-02
   4   7   1      580.05      580.17       17.75 o   0.6408E-03
   5   7   1       73.14       53.46        7.75 o   0.3562E-02
   6   7   1      427.95      380.50       23.14 o   0.1278E-02
 -10   8   1       29.35       19.80        7.87 o   0.7975E-02
  -9   8   1      315.20      346.67       18.95 o   0.1514E-02
  -8   8   1       13.48        7.48        5.61 o   0.3090E-01
  -7   8   1       64.36       60.87        8.60 o   0.3757E-02
  -6   8   1       55.66       50.45        4.03 o   0.3892E-02
  -5   8   1      270.06      272.29        7.57 o   0.2445E-02
  -4   8   1      949.02      977.00       16.57 o   0.1880E-03
  -3   8   1      512.58      533.94       10.77 o   0.7073E-03
  -2   8   1     1489.32     1429.83       29.59 o   0.8033E-04
  -1   8   1      278.52      291.53       10.13 o   0.2078E-02
   0   8   1      301.93      293.91       10.95 o   0.2123E-02
   1   8   1      608.02      680.55       16.99 o   0.4070E-03
   2   8   1      256.85      293.73       10.81 o   0.1936E-02
   3   8   1      597.56      641.49       18.12 o   0.4511E-03
   4   8   1      161.90      188.99        9.90 o   0.2717E-02
   5   8   1       54.72       39.36        7.22 o   0.4049E-02
  -9   9   1      119.83      128.75       12.97 o   0.3629E-02
  -8   9   1      128.76      143.58       12.42 o   0.3429E-02
  -7   9   1      106.77       85.22       10.76 o   0.3328E-02
  -6   9   1      362.26      336.42       17.30 o   0.1661E-02
  -5   9   1      632.37      631.83       13.11 o   0.5212E-03
  -4   9   1       18.79        8.38        3.09 o   0.2518E-01
  -3   9   1       35.10       25.74        4.38 o   0.5756E-02
  -2   9   1       61.99       57.97        5.65 o   0.3788E-02
  -1   9   1       32.38       24.05        4.46 o   0.5943E-02
   0   9   1       11.59       13.66        3.48 o   0.1555E-01
   1   9   1        7.66        1.85        3.31 o   0.1404E-01
   2   9   1       35.15       28.96        5.41 o   0.5199E-02
   3   9   1      570.37      622.09       18.55 o   0.5264E-03
   4   9   1      345.65      338.37       21.25 o   0.1762E-02
  -9  10   1       61.04       45.99       10.07 o   0.3814E-02
  -8  10   1      156.73      147.21       12.97 o   0.3374E-02
  -7  10   1      349.43      350.67       18.45 o   0.1700E-02
  -6  10   1      169.88      157.67       11.59 o   0.3358E-02
  -5  10   1      925.96      903.56       29.58 o   0.2297E-03
  -4  10   1      652.12      640.44       17.60 o   0.5010E-03
  -3  10   1      921.38      902.38       22.47 o   0.2335E-03
  -2  10   1      572.00      567.14       16.79 o   0.6613E-03
  -1  10   1      553.76      553.95       16.80 o   0.7112E-03
   0  10   1       69.95       47.88        6.97 o   0.3623E-02
   1  10   1       91.31       78.27        7.96 o   0.3535E-02
   2  10   1       10.42        0.21        3.92 o   0.1344E-01
  -8  11   1       88.28       84.54       11.22 o   0.3603E-02
  -5  11   1       66.47       48.78        9.57 o   0.3696E-02
  -4  11   1        5.11        3.45        5.01 o   0.1467E-01
  -3  11   1       73.14       62.50        7.01 o   0.3613E-02
  -2  11   1      124.53      133.68        8.42 o   0.3544E-02
  -1  11   1        9.09        1.33        3.82 o   0.1377E-01
   0  11   1       10.17        2.08        3.89 o   0.1371E-01
   1  11   1       78.06       64.90        8.07 o   0.3548E-02
  -4  12   1      769.42      761.48       32.06 o   0.3470E-03
  -3  12   1      430.32      401.07       15.74 o   0.1240E-02
  -2  12   1      148.47      136.25        9.88 o   0.3436E-02
  -1  12   1      117.88       90.23        9.46 o   0.3239E-02
  -4  13   1        5.38       12.38        7.04 o   0.1668E-01
   3 -13   2      368.10      324.26       20.56 o   0.1637E-02
   4 -13   2      436.46      392.74       22.22 o   0.1228E-02
   5 -13   2      270.12      240.47       17.02 o   0.2427E-02
   1 -12   2       80.82       59.63        8.05 o   0.3451E-02
   2 -12   2        3.91        0.21        3.74 o   0.1433E-01
   3 -12   2       35.81       24.54        5.52 o   0.5747E-02
   4 -12   2        9.34        7.28        5.57 o   0.3285E-01
   5 -12   2        6.85        1.57        5.24 o   0.1413E-01
   6 -12   2      116.25       98.33       12.24 o   0.3358E-02
  -1 -11   2      198.75      225.89       11.14 o   0.2514E-02
   0 -11   2      265.98      269.33       11.96 o   0.2432E-02
   1 -11   2       92.51       72.52        7.85 o   0.3392E-02
   2 -11   2      480.14      479.58       15.84 o   0.9667E-03
   3 -11   2      370.45      391.98       13.34 o   0.1320E-02
   4 -11   2      207.42      210.94       13.52 o   0.3067E-02
   5 -11   2      239.39      242.47       14.72 o   0.2714E-02
   6 -11   2      196.61      214.48       13.80 o   0.2909E-02
   7 -11   2        8.10        0.30        3.85 o   0.1378E-01
   8 -11   2       33.35       23.51        7.13 o   0.6312E-02
  -3 -10   2      265.29      237.28       12.87 o   0.2456E-02
  -2 -10   2      136.10      134.93        9.73 o   0.3615E-02
  -1 -10   2       25.14       14.63        5.18 o   0.1101E-01
   0 -10   2       74.61       86.49        7.10 o   0.3503E-02
   1 -10   2       66.10       62.10        6.51 o   0.3740E-02
   2 -10   2        7.52        4.58        3.11 o   0.1577E-01
   3 -10   2      228.95      238.96        9.68 o   0.2727E-02
   4 -10   2     1279.94     1249.97       38.60 o   0.1101E-03
   5 -10   2      112.80       97.37        9.52 o   0.3515E-02
   6 -10   2      227.64      200.58        9.94 o   0.2796E-02
   7 -10   2       38.32       26.46        5.50 o   0.5895E-02
   8 -10   2       50.37       46.92        6.44 o   0.4035E-02
   9 -10   2       96.60       91.51       12.24 o   0.3611E-02
  -4  -9   2       44.85       44.47        6.76 o   0.4178E-02
  -3  -9   2        5.61        2.55        3.91 o   0.1441E-01
  -2  -9   2      105.00      108.69        8.10 o   0.3655E-02
  -1  -9   2      529.38      579.22       16.23 o   0.5600E-03
   0  -9   2     1511.51     1653.22       31.68 o   0.5671E-04
   1  -9   2     1372.73     1417.40       29.01 o   0.8096E-04
   2  -9   2      673.16      679.91       17.47 o   0.4365E-03
   3  -9   2     1504.38     1505.68       30.19 o   0.7526E-04
   4  -9   2      117.38      116.59        5.14 o   0.3687E-02
   5  -9   2      434.28      441.24       13.08 o   0.1061E-02
   6  -9   2        9.57        7.64        3.21 o   0.3261E-01
   7  -9   2       20.88       20.08        4.51 o   0.7961E-02
   8  -9   2      152.93      168.33        9.18 o   0.3237E-02
   9  -9   2       74.57       79.37       10.90 o   0.3678E-02
  -5  -8   2      163.24      134.42       10.38 o   0.3134E-02
  -4  -8   2       25.42       23.11        5.36 o   0.6703E-02
  -3  -8   2      204.89      200.00       10.05 o   0.3116E-02
  -2  -8   2       17.66       19.90        4.12 o   0.7971E-02
  -1  -8   2      326.38      345.49       11.60 o   0.1654E-02
   0  -8   2       66.61       76.54        5.68 o   0.3582E-02
   1  -8   2      118.43      109.50        6.51 o   0.3587E-02
   2  -8   2      668.98      668.95       16.46 o   0.4524E-03
   3  -8   2      256.07      248.47        7.19 o   0.2592E-02
   4  -8   2     1232.79     1339.22       20.17 o   0.8921E-04
   5  -8   2      468.04      492.53       13.30 o   0.8500E-03
   6  -8   2      343.88      324.87       11.69 o   0.1772E-02
   7  -8   2       19.64       17.87        4.23 o   0.9412E-02
   8  -8   2      211.79      201.74       10.28 o   0.3008E-02
   9  -8   2      175.13      195.09       10.25 o   0.2990E-02
  10  -8   2       35.42       40.72        7.82 o   0.4290E-02
  -6  -7   2       22.82       15.99        5.42 o   0.1078E-01
  -5  -7   2       16.24       18.44        4.72 o   0.1000E-01
  -4  -7   2      179.59      216.14        9.35 o   0.2540E-02
  -3  -7   2      467.95      502.46       14.72 o   0.7787E-03
  -2  -7   2      625.46      702.56       16.81 o   0.3817E-03
  -1  -7   2      192.93      186.06        8.42 o   0.3236E-02
   0  -7   2      668.68      689.98       16.32 o   0.4008E-03
   1  -7   2     1300.94     1247.22       25.82 o   0.1066E-03
   2  -7   2     2985.28     2847.55       40.68 o   0.1969E-04
   3  -7   2     1002.95      997.46       16.63 o   0.1799E-03
   4  -7   2       96.60      112.00        4.29 o   0.3459E-02
   5  -7   2       90.76       81.87        5.81 o   0.3605E-02
   6  -7   2       70.61       75.40        5.78 o   0.3664E-02
   7  -7   2       26.75       22.13        4.72 o   0.6736E-02
   8  -7   2       58.54       53.50        6.49 o   0.3836E-02
   9  -7   2       30.75       27.08        5.80 o   0.5594E-02
  10  -7   2       27.67       31.03        6.56 o   0.5150E-02
  -7  -6   2      325.69      321.04       14.38 o   0.1922E-02
  -6  -6   2      900.09      953.34       24.12 o   0.2043E-03
  -5  -6   2      312.79      307.38       12.43 o   0.2022E-02
  -4  -6   2        3.36        4.32        3.07 o   0.1567E-01
  -3  -6   2      299.03      303.48       10.89 o   0.2012E-02
  -2  -6   2       20.15       25.12        3.65 o   0.6540E-02
  -1  -6   2        7.77        8.11        2.81 o   0.3214E-01
   0  -6   2       53.80       67.73        4.33 o   0.3484E-02
   1  -6   2      166.53      179.25        4.90 o   0.3194E-02
   2  -6   2     2160.32     2098.22       30.00 o   0.3651E-04
   3  -6   2     2370.70     2375.70       32.66 o   0.2854E-04
   4  -6   2     2711.60     2573.59       45.96 o   0.2399E-04
   5  -6   2     1348.65     1471.44       26.41 o   0.7117E-04
   6  -6   2      686.71      713.05       17.02 o   0.3756E-03
   7  -6   2      165.84      153.04        8.33 o   0.3400E-02
   8  -6   2      125.70      152.84        8.41 o   0.3100E-02
   9  -6   2      487.71      484.34       16.72 o   0.9230E-03
  10  -6   2        6.12        4.45        5.07 o   0.1460E-01
  -8  -5   2      134.37      139.74       14.40 o   0.3555E-02
  -7  -5   2        9.71        6.77        4.77 o   0.3139E-01
  -6  -5   2       45.24       43.84        6.17 o   0.4228E-02
  -5  -5   2      303.75      320.97       11.68 o   0.1813E-02
  -4  -5   2     3708.98     3839.27       64.02 o   0.1140E-04
  -3  -5   2      296.18      309.94       10.26 o   0.1808E-02
  -2  -5   2      641.63      686.97       15.44 o   0.3800E-03
  -1  -5   2     1203.86     1188.57       23.46 o   0.1226E-03
   0  -5   2      313.84      342.35        6.60 o   0.1501E-02
   1  -5   2      156.37      171.57        4.33 o   0.3087E-02
   2  -5   2      547.17      521.77        9.65 o   0.7414E-03
   3  -5   2      960.22      765.29       14.99 o   0.2489E-03
   4  -5   2       59.60       38.11        3.11 o   0.4014E-02
   5  -5   2       35.81       35.56        4.02 o   0.4845E-02
   6  -5   2      727.63      816.00       17.63 o   0.2554E-03
   7  -5   2      327.41      365.10       11.75 o   0.1404E-02
   8  -5   2      804.29      776.83       20.96 o   0.3158E-03
   9  -5   2       52.17       55.19        6.96 o   0.3815E-02
  10  -5   2      247.12      230.13       12.56 o   0.2663E-02
  11  -5   2       36.25       28.24       11.27 o   0.5369E-02
  -8  -4   2       97.27       89.97        8.56 o   0.3572E-02
  -7  -4   2       41.82       46.24        6.01 o   0.4136E-02
  -6  -4   2      436.60      439.81       14.27 o   0.1122E-02
  -5  -4   2     4868.53     4813.11       81.40 o   0.8004E-05
  -4  -4   2      276.03      294.59       10.06 o   0.2044E-02
  -3  -4   2       43.36       38.00        4.38 o   0.4464E-02
  -2  -4   2     1616.01     1631.04       29.58 o   0.6137E-04
  -1  -4   2      248.84      285.29        7.52 o   0.1901E-02
   0  -4   2     2714.25     2621.23       35.48 o   0.2327E-04
   1  -4   2     1101.47      908.18       15.90 o   0.1777E-03
   2  -4   2     5191.70     4799.83       65.42 o   0.7357E-05
   3  -4   2      153.69      158.44        4.18 o   0.3493E-02
   4  -4   2     3914.01     3638.81       50.75 o   0.1210E-04
   5  -4   2     1082.46     1062.12       22.07 o   0.1574E-03
   6  -4   2     1231.11     1249.00       25.52 o   0.1107E-03
   7  -4   2       49.20       54.16        5.56 o   0.3832E-02
   8  -4   2       67.60       75.61        6.78 o   0.3568E-02
   9  -4   2      100.67       87.60        8.41 o   0.3520E-02
  10  -4   2        7.54        5.75        5.12 o   0.2242E-01
  11  -4   2       31.19       29.07       11.27 o   0.5782E-02
  -9  -3   2        8.69       11.31        6.72 o   0.1762E-01
  -8  -3   2      152.86      141.07        9.53 o   0.3397E-02
  -7  -3   2      215.45      235.84       10.13 o   0.2539E-02
  -6  -3   2      830.67      884.86       20.54 o   0.2336E-03
  -5  -3   2      211.97      232.43        8.80 o   0.2524E-02
  -4  -3   2      824.94      839.51       18.51 o   0.2676E-03
  -3  -3   2      559.71      559.22       10.08 o   0.6278E-03
  -2  -3   2     1578.14     1510.87       22.00 o   0.7023E-04
  -1  -3   2      244.36      231.60        6.84 o   0.2718E-02
   0  -3   2     3298.45     3008.55       42.01 o   0.1679E-04
   1  -3   2      234.45      200.91        4.63 o   0.2749E-02
   2  -3   2      290.20      261.73        6.63 o   0.2254E-02
   3  -3   2        3.25        3.10        1.14 o   0.1480E-01
   4  -3   2        7.39        8.78        1.58 o   0.3061E-01
   5  -3   2      336.01      369.91        7.51 o   0.1261E-02
   6  -3   2     1280.66     1327.84       26.35 o   0.9476E-04
   7  -3   2     1047.91     1100.35       23.92 o   0.1447E-03
   8  -3   2      545.25      569.69       16.62 o   0.6066E-03
   9  -3   2      114.82      110.33        8.54 o   0.3621E-02
  10  -3   2        7.31        4.22        4.77 o   0.1438E-01
  -9  -2   2      102.58      113.74       12.51 o   0.3574E-02
  -8  -2   2      260.94      242.54       11.35 o   0.2528E-02
  -7  -2   2      114.22      108.64        7.64 o   0.3627E-02
  -6  -2   2       19.85       26.11        4.16 o   0.6034E-02
  -5  -2   2      111.65      123.28        4.87 o   0.3454E-02
  -4  -2   2      223.78      217.16        5.94 o   0.2928E-02
  -3  -2   2     1417.92     1281.79       25.84 o   0.9521E-04
  -2  -2   2      377.99      413.84        6.86 o   0.1041E-02
  -1  -2   2      186.95      230.01        3.98 o   0.2309E-02
   0  -2   2     1128.72     1141.22       15.31 o   0.1267E-03
   1  -2   2     2738.89     2545.19       34.74 o   0.2347E-04
   2  -2   2     2404.31     2112.80       38.29 o   0.3177E-04
   3  -2   2     1093.68     1069.80       19.97 o   0.1546E-03
   4  -2   2      649.16      601.32       10.99 o   0.5219E-03
   5  -2   2       44.27       43.43        3.29 o   0.4225E-02
   6  -2   2      213.47      225.09        9.03 o   0.2822E-02
   7  -2   2       26.38       26.11        4.91 o   0.5713E-02
   8  -2   2      115.76      121.91        7.94 o   0.3590E-02
   9  -2   2      429.77      404.00       15.39 o   0.1212E-02
  10  -2   2      853.28      821.43       35.47 o   0.2797E-03
 -10  -1   2       16.84        2.41        7.73 o   0.1284E-01
  -9  -1   2      133.91       98.61       12.93 o   0.3101E-02
  -8  -1   2      124.16      142.56        8.10 o   0.3331E-02
  -7  -1   2      314.14      323.66       11.30 o   0.1842E-02
  -6  -1   2      474.63      488.47       10.60 o   0.8482E-03
  -5  -1   2      638.39      697.29       11.96 o   0.3746E-03
  -4  -1   2     4602.03     4452.37       59.39 o   0.8879E-05
  -3  -1   2     6801.29     6321.89       85.00 o   0.4679E-05
  -2  -1   2     1373.29     1347.56       18.77 o   0.9100E-04
  -1  -1   2      320.84      285.18        5.35 o   0.1987E-02
   0  -1   2       24.75        0.00        1.10 l   0.0000E+00
   1  -1   2     1666.15        0.00       26.62 l   0.0000E+00
   2  -1   2      105.62       79.46        2.92 o   0.3337E-02
   3  -1   2       77.44       55.15        3.00 o   0.3510E-02
   4  -1   2     1619.42     1653.80       23.20 o   0.5835E-04
   5  -1   2     1433.23     1578.50       21.87 o   0.5958E-04
   6  -1   2      749.39      833.99       18.25 o   0.2424E-03
   7  -1   2      805.83      792.95       20.05 o   0.3071E-03
   8  -1   2      459.32      450.39       14.92 o   0.1059E-02
   9  -1   2      274.54      300.85       18.49 o   0.1964E-02
  10  -1   2       10.67        0.70        8.74 o   0.1345E-01
 -10   0   2       50.65       35.99        9.89 o   0.4461E-02
  -9   0   2       31.51       15.69        7.45 o   0.1023E-01
  -8   0   2        9.57        2.25        5.47 o   0.1388E-01
  -7   0   2        1.44        2.37        2.47 o   0.1477E-01
  -6   0   2      303.47      295.08        8.06 o   0.2105E-02
  -5   0   2      404.35      436.60        8.74 o   0.9726E-03
  -4   0   2       80.27      115.99        3.52 o   0.3021E-02
  -3   0   2        8.65        6.67        1.55 o   0.3312E-01
  -2   0   2     9725.06     9261.57      146.43 o   0.2634E-05
  -1   0   2      183.76        0.00        3.41 l   0.0000E+00
   0   0   2      621.48        0.00        8.49 l   0.0000E+00
   1   0   2      189.28      253.13        3.68 o   0.1947E-02
   2   0   2     2680.98     2423.83       34.61 o   0.2513E-04
   3   0   2       10.52        7.71        1.76 o   0.3170E-01
   4   0   2      437.78      389.66        8.81 o   0.1221E-02
   5   0   2      156.22      166.18        5.65 o   0.3374E-02
   6   0   2       13.46       16.24        4.08 o   0.1247E-01
   7   0   2      261.20      272.19       10.53 o   0.2358E-02
   8   0   2      473.77      444.06       23.41 o   0.1033E-02
   9   0   2      666.38      606.70       29.67 o   0.5221E-03
  -9   1   2      114.36      119.22       11.55 o   0.3624E-02
  -8   1   2        8.97       15.27        3.60 o   0.1178E-01
  -7   1   2      184.11      172.11        6.63 o   0.3279E-02
  -6   1   2     1759.71     1785.93       32.15 o   0.5073E-04
  -5   1   2        5.86        4.63        2.01 o   0.1669E-01
  -4   1   2       13.49        6.47        1.96 o   0.2779E-01
  -3   1   2        9.38       14.73        2.15 o   0.1232E-01
  -2   1   2      457.85      418.48        7.38 o   0.1098E-02
  -1   1   2       -6.81        3.32        1.35 <   0.0000E+00
   0   1   2     1501.39        0.00       19.51 l   0.0000E+00
   1   1   2      967.53      856.10       13.57 o   0.2238E-03
   2   1   2      639.81      631.56       12.64 o   0.5079E-03
   3   1   2     1157.67     1200.99       17.31 o   0.1109E-03
   4   1   2     1561.10     1517.67       23.13 o   0.7143E-04
   5   1   2      116.05       92.37        5.05 o   0.3355E-02
   6   1   2       14.92        8.30        3.03 o   0.2884E-01
   7   1   2       46.37       44.99        8.88 o   0.4150E-02
   8   1   2      328.04      368.85       19.69 o   0.1344E-02
   9   1   2       24.20       14.29        8.69 o   0.1258E-01
  -9   2   2        5.38        5.27        3.78 o   0.1545E-01
  -8   2   2      379.67      393.72       12.52 o   0.1281E-02
  -7   2   2      421.69      451.95       10.10 o   0.1029E-02
  -6   2   2      110.54      117.60        4.93 o   0.3602E-02
  -5   2   2      423.53      437.47       10.93 o   0.1092E-02
  -4   2   2     3372.39     3321.54       44.10 o   0.1513E-04
  -3   2   2     3577.73     3509.37       45.79 o   0.1369E-04
  -2   2   2     3755.58     3468.65       47.30 o   0.1307E-04
  -1   2   2     9108.72     8309.80      111.62 o   0.2943E-05
   0   2   2     1522.39     1199.58       25.00 o   0.9053E-04
   1   2   2     2893.17     2424.71       37.21 o   0.2281E-04
   2   2   2       95.36      129.72        3.35 o   0.3029E-02
   3   2   2      564.62      534.76       10.29 o   0.6996E-03
   4   2   2       62.10       65.94        3.64 o   0.3751E-02
   5   2   2        4.05        1.20        2.60 o   0.1446E-01
   6   2   2     1907.56     1914.89       36.98 o   0.4641E-04
   7   2   2      603.35      595.25       25.99 o   0.5930E-03
   8   2   2      445.52      467.60       23.32 o   0.1017E-02
   9   2   2       64.63       53.40       12.19 o   0.3720E-02
 -11   3   2      135.43      132.73       14.08 o   0.3539E-02
 -10   3   2      259.13      233.87       16.47 o   0.2537E-02
  -9   3   2      575.85      625.03       24.01 o   0.5073E-03
  -8   3   2        3.89        4.03        3.49 o   0.1483E-01
  -7   3   2      152.03      161.08        6.22 o   0.3347E-02
  -6   3   2      192.32      203.91        6.18 o   0.2954E-02
  -5   3   2      809.81      868.08       13.71 o   0.2267E-03
  -4   3   2      381.55      378.45        7.59 o   0.1411E-02
  -3   3   2     1054.69      972.10       15.42 o   0.1773E-03
  -2   3   2     5558.53     5190.15       69.37 o   0.6523E-05
  -1   3   2      362.43      354.01        6.43 o   0.1590E-02
   0   3   2     1612.16     1510.19       21.89 o   0.6944E-04
   1   3   2      852.84      819.76       13.01 o   0.2717E-03
   2   3   2     6771.60     6205.90       85.14 o   0.4740E-05
   3   3   2      374.25      374.65        8.09 o   0.1395E-02
   4   3   2      165.24      188.07        7.46 o   0.2933E-02
   5   3   2     1940.50     1960.99       37.21 o   0.4146E-04
   6   3   2      551.35      552.61       16.23 o   0.6946E-03
   7   3   2       92.28      104.64       11.59 o   0.3492E-02
   8   3   2       71.99       66.94       11.64 o   0.3673E-02
 -11   4   2       60.26       56.13       10.67 o   0.3805E-02
 -10   4   2        2.76        1.49        5.01 o   0.1464E-01
  -9   4   2      167.12      163.00       12.79 o   0.3435E-02
  -8   4   2       44.53       51.59        7.41 o   0.3841E-02
  -7   4   2      187.73      178.46        6.64 o   0.3272E-02
  -6   4   2     2102.62     2079.93       30.50 o   0.3823E-04
  -5   4   2      637.74      657.46       14.26 o   0.4413E-03
  -4   4   2     2473.48     2238.80       33.52 o   0.2957E-04
  -3   4   2     4280.08     3941.18       54.81 o   0.1039E-04
  -2   4   2     1000.32     1097.49       14.85 o   0.1370E-03
  -1   4   2      679.85      737.65       13.62 o   0.3198E-03
   0   4   2     1311.59     1189.79       18.88 o   0.1114E-03
   1   4   2      327.55      256.93        6.90 o   0.1914E-02
   2   4   2     4758.83     4276.87       61.45 o   0.8703E-05
   3   4   2      994.83      994.04       21.42 o   0.1830E-03
   4   4   2       47.31       32.98        5.13 o   0.4475E-02
   5   4   2       62.19       64.39        6.02 o   0.3721E-02
   6   4   2      133.36      126.64        8.69 o   0.3521E-02
   7   4   2       47.61       36.96        9.89 o   0.4421E-02
 -11   5   2      346.67      350.37       21.16 o   0.1726E-02
 -10   5   2     1041.52     1054.64       37.72 o   0.1680E-03
  -9   5   2       74.48       81.11        9.94 o   0.3636E-02
  -8   5   2       20.61       19.47        6.07 o   0.8128E-02
  -7   5   2      201.12      189.14        6.95 o   0.3125E-02
  -6   5   2      151.61      147.58        5.61 o   0.3495E-02
  -5   5   2      181.96      174.07        6.91 o   0.3313E-02
  -4   5   2      765.75      659.84       12.98 o   0.3881E-03
  -3   5   2      612.94      614.46       10.76 o   0.5369E-03
  -2   5   2     2570.97     2425.35       34.57 o   0.2658E-04
  -1   5   2     2219.05     2072.88       30.39 o   0.3588E-04
   0   5   2     3378.92     3170.61       53.38 o   0.1580E-04
   1   5   2      861.72      898.04       18.53 o   0.2167E-03
   2   5   2      630.56      661.75       15.55 o   0.4471E-03
   3   5   2      169.08      171.08        7.99 o   0.3468E-02
   4   5   2      714.63      769.53       18.54 o   0.3207E-03
   5   5   2      131.75      128.58        8.38 o   0.3636E-02
   6   5   2       40.78       31.37        6.09 o   0.4812E-02
   7   5   2      131.33      127.62       14.31 o   0.3549E-02
 -10   6   2      204.61      196.39       15.50 o   0.3086E-02
  -9   6   2      448.65      467.02       21.90 o   0.9711E-03
  -8   6   2     1400.93     1471.52       43.52 o   0.7793E-04
  -7   6   2      424.09      415.53       19.00 o   0.1228E-02
  -6   6   2     1531.26     1532.34       23.95 o   0.7189E-04
  -5   6   2      934.04      964.62       15.85 o   0.1882E-03
  -4   6   2     2052.00     2116.13       29.29 o   0.3530E-04
  -3   6   2       91.60       90.17        3.89 o   0.3711E-02
  -2   6   2      646.30      648.62       14.44 o   0.4683E-03
  -1   6   2       42.01       32.79        2.92 o   0.4548E-02
   0   6   2      332.36      292.82       10.15 o   0.1894E-02
   1   6   2      264.16      254.69        9.30 o   0.2508E-02
   2   6   2     2361.07     2343.35       43.21 o   0.2986E-04
   3   6   2     1943.01     1960.38       37.90 o   0.4125E-04
   4   6   2      387.63      380.01       13.47 o   0.1440E-02
   5   6   2      177.89      167.84        9.71 o   0.3311E-02
   6   6   2      191.50      174.86       10.69 o   0.3140E-02
 -10   7   2      242.89      251.58       17.39 o   0.2659E-02
  -9   7   2      184.10      220.32       14.12 o   0.2595E-02
  -8   7   2      116.48      132.58       11.45 o   0.3369E-02
  -7   7   2       94.85       77.38        9.71 o   0.3451E-02
  -6   7   2       99.75      119.59        5.85 o   0.3377E-02
  -5   7   2      278.80      291.10        7.50 o   0.2027E-02
  -4   7   2      759.85      823.37       16.80 o   0.2605E-03
  -3   7   2      104.45       96.35        5.62 o   0.3625E-02
  -2   7   2     3194.35     3129.80       43.48 o   0.1707E-04
  -1   7   2     1084.23      998.96       22.94 o   0.1693E-03
   0   7   2     1294.55     1281.92       26.68 o   0.1066E-03
   1   7   2      458.17      489.60       13.59 o   0.8269E-03
   2   7   2      455.05      517.00       14.17 o   0.7141E-03
   3   7   2        5.38        1.24        3.35 o   0.1429E-01
   4   7   2       59.50       60.93        6.66 o   0.3830E-02
   5   7   2       68.15       65.33        7.58 o   0.3713E-02
   6   7   2      111.46      117.28       13.16 o   0.3587E-02
 -10   8   2      674.10      587.29       30.22 o   0.5265E-03
  -9   8   2      434.35      477.44       22.63 o   0.8861E-03
  -8   8   2     1059.78     1160.31       36.89 o   0.1259E-03
  -7   8   2      310.46      309.94       16.56 o   0.2040E-02
  -6   8   2      111.09      229.67        8.23 o   0.1646E-02
  -5   8   2      390.80      413.38       11.94 o   0.1195E-02
  -4   8   2      307.43      304.34        8.12 o   0.2037E-02
  -3   8   2     1263.87     1296.68       20.66 o   0.9867E-04
  -2   8   2     1661.85     1606.28       43.61 o   0.6318E-04
  -1   8   2        0.46        0.14        2.43 o   0.1484E-01
   0   8   2      832.79      813.43       20.40 o   0.2892E-03
   1   8   2       13.87        7.34        3.75 o   0.3072E-01
   2   8   2      100.08       99.12        7.49 o   0.3667E-02
   3   8   2      982.93     1095.41       24.84 o   0.1336E-03
   4   8   2     1946.09     2186.52       41.31 o   0.3219E-04
   5   8   2       45.73       39.57        9.25 o   0.4358E-02
  -9   9   2      160.91      131.55       13.57 o   0.3157E-02
  -8   9   2       66.61       70.13        9.75 o   0.3749E-02
  -7   9   2      255.91      253.01       15.36 o   0.2594E-02
  -6   9   2      160.22      156.69       10.81 o   0.3483E-02
  -5   9   2      845.07      877.63       20.38 o   0.2411E-03
  -4   9   2      559.47      562.84       22.54 o   0.6779E-03
  -3   9   2       32.43       17.60        5.38 o   0.8428E-02
  -2   9   2      691.77      701.18       18.11 o   0.4044E-03
  -1   9   2      946.25     1003.94       22.74 o   0.1720E-03
   0   9   2      212.30      191.52        9.72 o   0.2955E-02
   1   9   2        7.98        3.51        3.64 o   0.1428E-01
   2   9   2      141.66      122.32        9.01 o   0.3327E-02
   3   9   2       22.77       15.93        5.15 o   0.1123E-01
  -9  10   2      301.95      269.75       18.63 o   0.2145E-02
  -7  10   2      574.42      566.59       25.07 o   0.6609E-03
  -6  10   2     1003.80      959.66       24.02 o   0.1965E-03
  -5  10   2       15.73        3.39        5.24 o   0.1319E-01
  -3  10   2       88.71       72.93        6.93 o   0.3473E-02
  -2  10   2       10.93        3.04        3.57 o   0.1382E-01
  -1  10   2       98.07       73.09        7.60 o   0.3308E-02
   0  10   2        9.41        3.85        3.65 o   0.1408E-01
   1  10   2      211.65      212.17       10.62 o   0.3068E-02
   2  10   2      122.06      113.88        9.11 o   0.3498E-02
  -8  11   2       13.89        2.21        6.85 o   0.1329E-01
  -5  11   2      112.43      110.39       11.87 o   0.3669E-02
  -4  11   2      152.26      170.12       13.02 o   0.3181E-02
  -3  11   2      636.52      618.67       28.38 o   0.5340E-03
  -2  11   2      351.96      368.95       13.58 o   0.1570E-02
  -1  11   2      290.77      278.38       12.58 o   0.2243E-02
   0  11   2      327.16      318.25       13.73 o   0.1902E-02
   1  11   2       41.54        8.21        7.36 o   0.1921E-01
  -5  12   2       10.44        5.91        6.58 o   0.2657E-01
  -4  12   2       -1.20        0.59        5.20 o   0.1479E-01
  -3  12   2      210.82      185.43       16.93 o   0.2931E-02
  -2  12   2       79.08       73.32       12.79 o   0.3610E-02
  -1  12   2       34.50        9.26        7.13 o   0.2054E-01
   2 -13   3       -5.75        0.25        5.66 o   0.1408E-01
   4 -13   3       29.99        2.26        6.35 o   0.1119E-01
   5 -13   3      113.44       89.79       12.56 o   0.3276E-02
   0 -12   3        3.36        8.10        6.90 o   0.2824E-01
   1 -12   3      215.47      204.12       11.21 o   0.3002E-02
   2 -12   3      344.14      349.12       13.94 o   0.1715E-02
   3 -12   3      285.12      253.13       17.34 o   0.2282E-02
   4 -12   3      200.89      203.31       14.31 o   0.3147E-02
   5 -12   3      417.42      428.02       21.21 o   0.1197E-02
   6 -12   3      228.49      255.95       16.38 o   0.2355E-02
   7 -12   3        6.49        1.16        6.53 o   0.1412E-01
  -1 -11   3       64.93       60.54        7.51 o   0.3757E-02
   0 -11   3       91.13       78.23        8.17 o   0.3503E-02
   1 -11   3       11.09       11.72        4.02 o   0.2167E-01
   2 -11   3       -1.82        1.32        3.22 o   0.1469E-01
   3 -11   3      172.39      156.89        9.16 o   0.3276E-02
   4 -11   3        9.89        1.62        4.74 o   0.1370E-01
   5 -11   3        7.50        3.10        4.92 o   0.1423E-01
   6 -11   3      260.51      261.42       16.33 o   0.2545E-02
   7 -11   3      800.54      809.61       21.86 o   0.3095E-03
   8 -11   3       46.12       40.30        6.65 o   0.4238E-02
  -3 -10   3       18.75       21.84        5.31 o   0.7540E-02
  -2 -10   3      189.23      204.78       10.33 o   0.3001E-02
  -1 -10   3      477.31      510.40       16.13 o   0.7995E-03
   0 -10   3      921.34     1046.29       23.29 o   0.1544E-03
   1 -10   3      600.39      628.36       17.49 o   0.5169E-03
   2 -10   3      328.31      344.56       12.04 o   0.1632E-02
   3 -10   3      132.32      120.06        7.41 o   0.3503E-02
   4 -10   3        5.34        4.43        4.51 o   0.1468E-01
   6 -10   3      310.46      348.40       11.82 o   0.1533E-02
   7 -10   3      165.77      165.80        9.01 o   0.3486E-02
   8 -10   3      166.64      164.73        9.64 o   0.3467E-02
   9 -10   3       70.31       65.54        7.86 o   0.3677E-02
  -4  -9   3       75.67       62.46        8.06 o   0.3579E-02
  -3  -9   3      377.99      392.25       14.57 o   0.1303E-02
  -2  -9   3      110.82      129.07        8.17 o   0.3340E-02
  -1  -9   3      356.97      389.41       13.06 o   0.1278E-02
   0  -9   3      123.40      135.92        7.54 o   0.3488E-02
   1  -9   3        3.70        2.48        3.07 o   0.1467E-01
   2  -9   3       83.54       79.13        6.28 o   0.3697E-02
   3  -9   3      192.61      185.45        8.46 o   0.3215E-02
   4  -9   3      904.73      936.93       20.43 o   0.2094E-03
   5  -9   3      531.02      545.52       15.01 o   0.7257E-03
   6  -9   3      466.29      496.71       14.50 o   0.8391E-03
   7  -9   3       89.98       84.82        7.34 o   0.3626E-02
   8  -9   3      166.04      179.99        9.66 o   0.3191E-02
   9  -9   3      180.92      186.81       10.49 o   0.3218E-02
  -5  -8   3        3.63        3.24        3.98 o   0.1474E-01
  -4  -8   3        2.21        3.49        3.65 o   0.1435E-01
  -3  -8   3      191.04      208.50        9.72 o   0.2922E-02
  -2  -8   3      230.35      247.60       10.12 o   0.2508E-02
  -1  -8   3      513.28      552.29       15.18 o   0.6447E-03
   0  -8   3     1233.50     1293.93       26.33 o   0.9770E-04
   1  -8   3     1009.32     1078.33       22.23 o   0.1466E-03
   2  -8   3      243.28      240.41        8.96 o   0.2719E-02
   3  -8   3      185.78      196.41        6.18 o   0.2996E-02
   4  -8   3       22.43       17.63        3.60 o   0.9157E-02
   5  -8   3       27.69       18.39        4.10 o   0.7879E-02
   6  -8   3        2.69        2.77        2.82 o   0.1485E-01
   7  -8   3        1.47        5.88        3.23 o   0.2833E-01
   8  -8   3      290.68      282.80       12.23 o   0.2243E-02
   9  -8   3      320.28      340.56       13.71 o   0.1708E-02
  10  -8   3        2.53        6.13        9.02 o   0.2366E-01
  -6  -7   3      325.21      327.91       14.02 o   0.1906E-02
  -5  -7   3      120.32      112.61        8.86 o   0.3567E-02
  -4  -7   3      147.09      163.90        8.69 o   0.3233E-02
  -3  -7   3        4.35        0.54        3.17 o   0.1433E-01
  -2  -7   3      242.77      260.74        9.81 o   0.2281E-02
  -1  -7   3        6.49        7.35        2.96 o   0.3340E-01
   0  -7   3      160.45      162.96        7.36 o   0.3425E-02
   1  -7   3      733.68      781.10       16.95 o   0.2972E-03
   2  -7   3       16.47       13.51        2.25 o   0.1509E-01
   3  -7   3     1104.10     1125.83       22.04 o   0.1355E-03
   4  -7   3      686.57      734.10       22.82 o   0.3329E-03
   5  -7   3      822.55      875.85       19.05 o   0.2323E-03
   6  -7   3      156.75      170.86        7.79 o   0.3254E-02
   7  -7   3      712.72      776.91       18.92 o   0.3031E-03
   8  -7   3       85.79       95.17        7.48 o   0.3553E-02
   9  -7   3      465.97      493.45       16.59 o   0.8567E-03
  10  -7   3      183.89      181.72       11.83 o   0.3311E-02
  -7  -6   3      129.45      129.09        9.81 o   0.3617E-02
  -6  -6   3      112.59      111.18        8.72 o   0.3670E-02
  -5  -6   3      180.88      206.95        9.52 o   0.2726E-02
  -4  -6   3      479.01      547.88       14.94 o   0.6256E-03
  -3  -6   3      239.76      254.97        9.75 o   0.2443E-02
  -2  -6   3      165.90      196.71        7.63 o   0.2760E-02
  -1  -6   3      493.94      514.36       13.20 o   0.7823E-03
   0  -6   3       37.88       51.82        3.97 o   0.3697E-02
   1  -6   3      184.68      149.36        5.27 o   0.3064E-02
   2  -6   3     2152.99     2070.04       30.07 o   0.3730E-04
   3  -6   3       66.64       76.77        3.48 o   0.3576E-02
   4  -6   3       31.97       29.63        2.84 o   0.5321E-02
   5  -6   3     2293.81     2264.71       41.02 o   0.3206E-04
   6  -6   3      103.00      124.00        6.44 o   0.3312E-02
   7  -6   3      122.50      108.13        7.54 o   0.3459E-02
   8  -6   3      152.26      145.82        8.93 o   0.3449E-02
   9  -6   3     1155.74     1181.27       28.32 o   0.1314E-03
  10  -6   3      124.13      122.05       10.18 o   0.3670E-02
  -8  -5   3      708.81      649.44       21.76 o   0.4586E-03
  -7  -5   3      175.04      175.23       10.47 o   0.3397E-02
  -6  -5   3      212.20      226.53       10.48 o   0.2836E-02
  -5  -5   3      492.15      494.13       15.22 o   0.8520E-03
  -4  -5   3      867.43      896.52       20.85 o   0.2293E-03
  -3  -5   3        6.46        2.82        3.08 o   0.1439E-01
  -2  -5   3      146.47      172.91        6.81 o   0.2991E-02
  -1  -5   3     1726.46     1667.21       31.50 o   0.5859E-04
   0  -5   3     2233.67     2049.07       30.40 o   0.3581E-04
   1  -5   3     2200.55     2121.84       29.93 o   0.3531E-04
   2  -5   3     2789.27     2645.03       45.64 o   0.2241E-04
   3  -5   3     3106.06     2920.63       50.39 o   0.1843E-04
   4  -5   3      449.54      448.41        8.91 o   0.1055E-02
   5  -5   3      575.62      636.25       14.44 o   0.4559E-03
   6  -5   3      644.27      662.32       16.65 o   0.4508E-03
   7  -5   3      314.01      348.41       11.73 o   0.1544E-02
   8  -5   3      211.81      241.63       10.12 o   0.2394E-02
   9  -5   3       35.58       34.37        6.18 o   0.4891E-02
  10  -5   3       42.44       37.91        7.38 o   0.4508E-02
  -8  -4   3       17.85       12.44        5.10 o   0.1539E-01
  -7  -4   3      229.25      240.70       10.86 o   0.2767E-02
  -6  -4   3      509.58      572.38       15.76 o   0.5929E-03
  -5  -4   3      416.70      421.66       13.23 o   0.1154E-02
  -4  -4   3      228.44      244.78        9.10 o   0.2402E-02
  -3  -4   3      275.11      292.85        9.28 o   0.2019E-02
  -2  -4   3      770.78      809.86       16.71 o   0.2606E-03
  -1  -4   3      197.01      217.25        4.89 o   0.2676E-02
   0  -4   3       12.47        4.72        1.64 o   0.1622E-01
   1  -4   3        6.23        8.47        1.30 o   0.3321E-01
   2  -4   3      156.83      165.74        4.14 o   0.3387E-02
   3  -4   3     1715.51     1620.87       23.88 o   0.6020E-04
   4  -4   3      376.51      427.88        7.56 o   0.9617E-03
   5  -4   3      462.41      481.03       12.49 o   0.8806E-03
   6  -4   3     1138.51     1161.93       24.38 o   0.1283E-03
   7  -4   3     1445.87     1565.41       30.37 o   0.6480E-04
   8  -4   3      284.59      272.47       11.93 o   0.2305E-02
   9  -4   3       24.70       18.83        5.60 o   0.9593E-02
  10  -4   3       63.85       58.13        8.12 o   0.3737E-02
  -9  -3   3       79.86       76.44       11.22 o   0.3697E-02
  -8  -3   3       52.17       48.24        6.59 o   0.4002E-02
  -7  -3   3      203.46      199.01        9.83 o   0.3116E-02
  -6  -3   3       57.36       53.18        5.93 o   0.3860E-02
  -5  -3   3       79.81       74.13        6.11 o   0.3648E-02
  -4  -3   3       84.73       87.53        5.64 o   0.3693E-02
  -3  -3   3      239.73      259.80        6.01 o   0.2302E-02
  -2  -3   3      898.62      908.13       13.83 o   0.2243E-03
  -1  -3   3     1253.11     1282.42       17.71 o   0.9952E-04
   0  -3   3        6.16       10.45        1.32 o   0.2400E-01
   1  -3   3     1251.61     1229.73       21.34 o   0.1096E-03
   2  -3   3      417.31      419.46        7.23 o   0.1134E-02
   3  -3   3     2865.91     2638.40       46.55 o   0.2171E-04
   4  -3   3     3289.08     2931.41       53.90 o   0.1720E-04
   5  -3   3      507.95      533.14       13.37 o   0.6957E-03
   6  -3   3        3.70        1.23        3.39 o   0.1456E-01
   7  -3   3       -1.91        0.96        3.61 o   0.1473E-01
   8  -3   3        3.50        4.37        4.15 o   0.1424E-01
   9  -3   3        8.72       12.91        4.42 o   0.1791E-01
  10  -3   3      196.10      203.34       11.62 o   0.3139E-02
  -9  -2   3       37.49       27.38        8.14 o   0.5674E-02
  -8  -2   3      215.42      216.35       10.29 o   0.3031E-02
  -7  -2   3      980.11     1019.71       23.29 o   0.1789E-03
  -6  -2   3      144.08      150.64        7.72 o   0.3546E-02
  -5  -2   3     2211.99     2174.83       31.73 o   0.3467E-04
  -4  -2   3     1970.09     1866.83       27.97 o   0.4540E-04
  -3  -2   3     2631.71     2507.84       35.17 o   0.2514E-04
  -2  -2   3       45.33       73.24        2.37 o   0.3255E-02
  -1  -2   3      153.32      137.78        3.73 o   0.3453E-02
   0  -2   3      373.76      393.82        7.86 o   0.1185E-02
   1  -2   3    14639.96    12665.02      180.36 o   0.1433E-05
   2  -2   3    12364.48    11397.08      184.40 o   0.1847E-05
   3  -2   3     2467.35     2394.15       40.55 o   0.2799E-04
   4  -2   3      382.85      387.21       10.45 o   0.1370E-02
   5  -2   3     4020.61     4050.85       66.21 o   0.1054E-04
   6  -2   3      729.56      797.60       18.15 o   0.2747E-03
   7  -2   3     1252.89     1237.37       27.53 o   0.1150E-03
   8  -2   3      158.31      139.98        8.85 o   0.3348E-02
   9  -2   3      427.51      422.47       15.46 o   0.1213E-02
  10  -2   3       29.07       12.50       10.26 o   0.1466E-01
  -9  -1   3      393.96      399.34       19.87 o   0.1293E-02
  -8  -1   3      216.14      217.17       10.09 o   0.2979E-02
  -7  -1   3      465.07      519.12       13.98 o   0.7148E-03
  -6  -1   3        8.23        9.85        2.73 o   0.2083E-01
  -5  -1   3     1226.47     1166.50       19.44 o   0.1244E-03
  -4  -1   3      332.88      265.54        7.36 o   0.1872E-02
  -3  -1   3     1366.33     1263.08       19.50 o   0.9839E-04
  -2  -1   3      525.73      438.51        8.57 o   0.8841E-03
  -1  -1   3     3428.35     3187.57       53.10 o   0.1540E-04
   0  -1   3     5143.52     4660.08       63.66 o   0.7561E-05
   1  -1   3    44858.43    39190.86      559.80 o   0.3075E-06
   2  -1   3     1070.74     1005.04       15.02 o   0.1695E-03
   3  -1   3       82.27       88.87        3.16 o   0.3596E-02
   4  -1   3      574.16      481.07       10.48 o   0.7359E-03
   5  -1   3     1219.90     1126.86       19.36 o   0.1293E-03
   6  -1   3       33.54       37.58        4.99 o   0.4609E-02
   7  -1   3       97.02       98.23        7.24 o   0.3699E-02
   8  -1   3      212.71      230.21       10.13 o   0.2703E-02
   9  -1   3       86.76       89.00       12.88 o   0.3717E-02
  10  -1   3       25.76       20.47        9.15 o   0.7916E-02
  -9   0   3        1.89        2.97        5.38 o   0.1440E-01
  -8   0   3       14.84        3.70        4.23 o   0.1331E-01
  -7   0   3      703.36      743.16       14.10 o   0.3454E-03
  -6   0   3      668.58      698.67       12.99 o   0.3840E-03
  -5   0   3     1434.17     1559.86       21.72 o   0.6373E-04
  -4   0   3      683.26      745.77       11.65 o   0.3024E-03
  -3   0   3     1082.03     1057.29       15.79 o   0.1592E-03
  -2   0   3      719.75      538.82       10.69 o   0.4798E-03
  -1   0   3       35.97       35.77        1.73 o   0.4599E-02
   0   0   3     1771.12     1453.03       22.91 o   0.6291E-04
   1   0   3      393.71      360.67        6.64 o   0.1439E-02
   2   0   3      122.53      143.18        3.62 o   0.3139E-02
   3   0   3     1568.76     1562.85       22.25 o   0.6661E-04
   4   0   3     3719.67     3530.48       49.12 o   0.1313E-04
   5   0   3     2673.60     2588.11       37.38 o   0.2420E-04
   6   0   3      326.63      322.30       11.51 o   0.1900E-02
   7   0   3      224.30      228.43        9.95 o   0.2880E-02
   8   0   3      169.33      156.37       15.04 o   0.3292E-02
   9   0   3       45.27       42.96       10.30 o   0.4260E-02
  -8   1   3      209.63      219.15        9.16 o   0.2777E-02
  -7   1   3       10.92       16.00        2.95 o   0.1181E-01
  -6   1   3     1027.09     1033.59       17.39 o   0.1696E-03
  -5   1   3     2490.58     2411.32       34.43 o   0.2774E-04
  -4   1   3     5769.99     5403.10       73.14 o   0.6128E-05
  -3   1   3      911.58     1034.20       13.59 o   0.1404E-03
  -2   1   3     1634.38     1574.50       21.74 o   0.6413E-04
  -1   1   3     4776.21     4375.14       73.61 o   0.8547E-05
   0   1   3     4248.96     3896.89       53.09 o   0.1050E-04
   1   1   3       73.13       53.47        2.69 o   0.3580E-02
   2   1   3     2365.76     2152.86       31.47 o   0.3212E-04
   3   1   3        4.65        1.37        1.81 o   0.1448E-01
   4   1   3       97.97       96.84        4.35 o   0.3711E-02
   5   1   3       40.70       41.23        3.62 o   0.4325E-02
   6   1   3        4.53        1.79        3.38 o   0.1447E-01
   7   1   3      286.36      267.91       17.71 o   0.2291E-02
   8   1   3      180.56      153.62       15.92 o   0.3112E-02
   9   1   3      423.17      394.28       24.15 o   0.1279E-02
 -10   2   3      230.88      218.73       15.78 o   0.2839E-02
  -9   2   3      533.62      529.86       22.63 o   0.7755E-03
  -8   2   3       17.57       13.98        3.14 o   0.1410E-01
  -7   2   3       14.84       20.33        2.83 o   0.8085E-02
  -6   2   3      178.30      185.95        6.05 o   0.3227E-02
  -5   2   3       77.16       86.71        3.78 o   0.3612E-02
  -4   2   3      109.44       91.40        4.01 o   0.3415E-02
  -3   2   3      174.18      168.48        4.39 o   0.3366E-02
  -2   2   3       78.51       77.05        2.53 o   0.3717E-02
  -1   2   3     2179.50     1860.70       28.31 o   0.3971E-04
   0   2   3     1527.26     1489.94       20.64 o   0.7222E-04
   1   2   3      185.52      228.13        4.47 o   0.2320E-02
   2   2   3     2730.01     2576.65       36.27 o   0.2341E-04
   3   2   3     2929.09     2790.37       39.45 o   0.2036E-04
   4   2   3        8.37        5.79        2.17 o   0.2861E-01
   5   2   3      428.25      447.98       13.08 o   0.1048E-02
   6   2   3     1183.89     1132.81       38.69 o   0.1340E-03
   7   2   3       98.53       96.84       11.73 o   0.3684E-02
   8   2   3       -6.21        8.73        6.16 o   0.2902E-01
 -11   3   3       78.16       81.89       11.59 o   0.3735E-02
 -10   3   3        6.58        4.95        5.66 o   0.1540E-01
  -9   3   3      141.50      150.92       11.64 o   0.3395E-02
  -8   3   3      367.92      376.41       17.66 o   0.1490E-02
  -7   3   3       74.06       74.52        4.57 o   0.3731E-02
  -6   3   3      786.49      827.79       14.29 o   0.2686E-03
  -5   3   3     3222.95     3095.38       43.34 o   0.1704E-04
  -4   3   3      838.82      882.65       13.55 o   0.2279E-03
  -3   3   3    15733.24    14290.81      192.54 o   0.1300E-05
  -2   3   3     3383.88     2956.57       43.35 o   0.1651E-04
  -1   3   3     2061.38     1931.59       27.39 o   0.4123E-04
   0   3   3      827.47      719.98       15.73 o   0.3215E-03
   1   3   3     3856.76     3471.97       49.72 o   0.1271E-04
   2   3   3     1553.56     1319.04       22.49 o   0.8091E-04
   3   3   3      138.16      119.72        4.89 o   0.3471E-02
   4   3   3      639.01      668.18       16.12 o   0.4450E-03
   5   3   3        1.22        3.21        3.29 o   0.1441E-01
   6   3   3       60.17       59.71        9.66 o   0.3825E-02
   7   3   3        4.42        4.75        5.84 o   0.1425E-01
   8   3   3      143.39      120.33       15.09 o   0.3221E-02
 -11   4   3      106.08       95.33       12.74 o   0.3521E-02
 -10   4   3      186.31      179.24       14.31 o   0.3269E-02
  -9   4   3      790.81      802.29       29.90 o   0.3121E-03
  -8   4   3      116.06      130.71       10.67 o   0.3447E-02
  -7   4   3      492.26      539.05       13.77 o   0.6648E-03
  -6   4   3      415.71      416.96       11.73 o   0.1217E-02
  -5   4   3      215.30      207.43        6.10 o   0.3013E-02
  -4   4   3       10.01        3.09        1.85 o   0.1385E-01
  -3   4   3       29.95        8.12        2.25 o   0.2101E-01
  -2   4   3     1050.98     1002.62       15.63 o   0.1712E-03
  -1   4   3     2715.29     2509.56       35.94 o   0.2426E-04
   0   4   3     1904.10     1827.55       26.37 o   0.4756E-04
   1   4   3       71.55      122.02        3.39 o   0.2921E-02
   2   4   3       86.07      119.96        3.91 o   0.3135E-02
   3   4   3      946.46      988.05       20.84 o   0.1758E-03
   4   4   3       57.39       55.96        5.43 o   0.3811E-02
   5   4   3        7.98        4.93        3.45 o   0.1753E-01
   6   4   3        3.08        0.14        3.57 o   0.1444E-01
   7   4   3       12.83        9.15        7.04 o   0.2571E-01
 -10   5   3       24.98       17.09        7.59 o   0.1097E-01
  -9   5   3      254.57      243.60       16.05 o   0.2606E-02
  -8   5   3      385.77      407.77       18.95 o   0.1240E-02
  -7   5   3       35.40       35.15        4.50 o   0.4700E-02
  -6   5   3       87.13       84.12        5.68 o   0.3722E-02
  -5   5   3      231.88      238.69        6.41 o   0.2681E-02
  -4   5   3      643.56      742.03       13.75 o   0.3118E-03
  -3   5   3      420.85      438.18        8.38 o   0.1078E-02
  -2   5   3     1174.83     1135.54       17.79 o   0.1321E-03
  -1   5   3      170.80      176.13        6.20 o   0.3206E-02
   0   5   3      549.52      535.40       10.24 o   0.7337E-03
   1   5   3       78.46       80.72        5.24 o   0.3629E-02
   2   5   3      308.05      327.06       10.05 o   0.1636E-02
   3   5   3      495.18      516.64       14.17 o   0.7956E-03
   4   5   3       61.99       65.87        5.96 o   0.3728E-02
   5   5   3      332.77      314.36       12.65 o   0.1878E-02
   6   5   3       24.66       18.04        5.45 o   0.8675E-02
   7   5   3       82.80       68.55       12.19 o   0.3465E-02
 -10   6   3      304.71      321.02       18.81 o   0.1910E-02
  -9   6   3      170.44      171.11       13.39 o   0.3423E-02
  -8   6   3      437.98      410.58       20.84 o   0.1195E-02
  -7   6   3        8.12        2.76        2.86 o   0.1416E-01
  -6   6   3       27.12       14.44        4.03 o   0.1204E-01
  -5   6   3      261.73      261.15        7.09 o   0.2438E-02
  -4   6   3       73.53       61.02        3.90 o   0.3599E-02
  -3   6   3     2308.89     2218.45       32.31 o   0.3246E-04
  -2   6   3     1670.92     1714.67       24.41 o   0.5522E-04
  -1   6   3     1790.30     1774.98       26.10 o   0.5319E-04
   0   6   3      532.72      556.61       13.67 o   0.6108E-03
   1   6   3     1644.73     1641.50       31.79 o   0.6165E-04
   2   6   3       41.91       37.40        4.87 o   0.4397E-02
   3   6   3      222.69      241.92        9.55 o   0.2351E-02
   4   6   3       96.90       79.50        7.47 o   0.3451E-02
   5   6   3        4.99        1.57        3.81 o   0.1445E-01
   6   6   3       23.00       21.33        5.39 o   0.7910E-02
 -10   7   3      342.20      354.86       20.65 o   0.1675E-02
  -9   7   3      189.76      217.96       14.58 o   0.2736E-02
  -8   7   3     1053.66     1030.79       36.43 o   0.1724E-03
  -7   7   3     1072.94     1085.65       35.38 o   0.1537E-03
  -6   7   3       14.70        5.73        3.12 o   0.2338E-01
  -5   7   3      137.66      140.14        6.98 o   0.3507E-02
  -4   7   3      182.47      173.34        5.97 o   0.3328E-02
  -3   7   3      157.02      141.63        5.36 o   0.3378E-02
  -2   7   3      526.09      541.48       13.52 o   0.7122E-03
  -1   7   3      246.71      235.58        8.97 o   0.2691E-02
   0   7   3       68.75       82.92        5.59 o   0.3550E-02
   1   7   3      346.05      355.76       11.71 o   0.1561E-02
   2   7   3      328.82      358.19       11.90 o   0.1465E-02
   3   7   3      420.91      442.38       14.18 o   0.1074E-02
   4   7   3      439.70      433.97       15.34 o   0.1155E-02
   5   7   3      162.61      149.20        9.79 o   0.3317E-02
   6   7   3       15.13        2.34        7.59 o   0.1308E-01
 -10   8   3       77.79       57.32       11.45 o   0.3485E-02
  -9   8   3      191.92      228.25       14.54 o   0.2519E-02
  -8   8   3        7.04       10.77        5.15 o   0.1873E-01
  -6   8   3       32.25       28.02        4.48 o   0.5370E-02
  -5   8   3      870.00      890.59       20.48 o   0.2341E-03
  -4   8   3     1698.34     1752.17       26.24 o   0.5229E-04
  -3   8   3      120.52      119.76        5.03 o   0.3690E-02
  -2   8   3      102.68       97.71        6.14 o   0.3683E-02
  -1   8   3      663.62      700.96       17.26 o   0.4048E-03
   0   8   3      681.03      670.06       18.07 o   0.4571E-03
   1   8   3      454.06      473.47       14.53 o   0.9213E-03
   2   8   3       52.07       50.83        6.05 o   0.3969E-02
   3   8   3      210.46      238.92       10.36 o   0.2305E-02
   4   8   3      509.33      555.97       17.31 o   0.5957E-03
  -8   9   3      250.71      236.37       16.74 o   0.2632E-02
  -7   9   3      337.05      328.30       18.72 o   0.1829E-02
  -6   9   3      586.95      589.15       16.75 o   0.6182E-03
  -5   9   3      302.28      320.43       11.00 o   0.1858E-02
  -4   9   3      175.91      179.59       11.96 o   0.3279E-02
  -3   9   3      187.09      171.16       12.65 o   0.3195E-02
  -2   9   3      200.50      183.05        8.96 o   0.3095E-02
  -1   9   3      303.89      322.49       11.57 o   0.1878E-02
   0   9   3      195.23      189.46        9.34 o   0.3194E-02
   1   9   3      185.94      196.42        9.61 o   0.3160E-02
   2   9   3       84.87       72.16        7.60 o   0.3556E-02
   3   9   3      250.96      224.61       11.76 o   0.2601E-02
  -9  10   3       96.51       77.05       13.52 o   0.3380E-02
  -8  10   3        7.87        0.53        6.30 o   0.1384E-01
  -7  10   3      165.97      183.72       13.52 o   0.3149E-02
  -6  10   3      194.95      181.90        9.50 o   0.3137E-02
  -5  10   3      839.71      855.30       31.14 o   0.2684E-03
  -4  10   3      190.91      194.27       13.25 o   0.3063E-02
  -3  10   3     1125.61     1082.17       39.42 o   0.1493E-03
  -2  10   3      100.61       98.38        7.43 o   0.3668E-02
  -1  10   3      315.68      284.52       12.59 o   0.2031E-02
   0  10   3        9.71        4.33        3.66 o   0.1406E-01
   1  10   3       37.12       30.05        5.61 o   0.5189E-02
   2  10   3       22.70        0.47        4.68 o   0.1189E-01
  -8  11   3      260.83      207.14       18.31 o   0.2415E-02
  -6  11   3      129.40      105.81       12.83 o   0.3263E-02
  -5  11   3       28.61       15.69        6.85 o   0.1079E-01
  -4  11   3       89.43      111.93       11.59 o   0.3340E-02
  -3  11   3       97.94       92.93       12.56 o   0.3604E-02
  -2  11   3       40.44       22.43        9.15 o   0.6511E-02
  -1  11   3       76.32       80.52        7.73 o   0.3664E-02
   0  11   3      145.71      156.44       10.21 o   0.3466E-02
   1  11   3      366.86      326.51       19.41 o   0.1649E-02
  -5  12   3      306.78      284.88       19.69 o   0.2107E-02
  -4  12   3      262.16      232.31       18.86 o   0.2474E-02
  -3  12   3      455.18      436.67       25.44 o   0.1093E-02
   0 -12   4       -3.77        0.66        5.98 o   0.1477E-01
   1 -12   4       29.33       24.26        5.69 o   0.6471E-02
   2 -12   4      130.76      162.02        9.32 o   0.3077E-02
   3 -12   4       34.87       23.68        7.50 o   0.6544E-02
   4 -12   4       92.14      101.00       11.18 o   0.3570E-02
   5 -12   4       12.97        7.24        5.93 o   0.3103E-01
   6 -12   4       24.33       12.39        8.00 o   0.1714E-01
   7 -12   4      361.06      349.93       21.21 o   0.1656E-02
  -1 -11   4       86.55       77.95        8.31 o   0.3555E-02
   0 -11   4      369.58      387.40       14.30 o   0.1432E-02
   1 -11   4      202.08      212.13       10.22 o   0.3009E-02
   2 -11   4      388.67      392.66       13.91 o   0.1390E-02
   3 -11   4       58.61       47.31        8.92 o   0.3865E-02
   4 -11   4      137.22      143.99       12.28 o   0.3454E-02
   6 -11   4       93.15       90.82       11.36 o   0.3686E-02
   7 -11   4       21.14       10.14        4.89 o   0.2189E-01
   8 -11   4        8.07        3.51        4.72 o   0.1426E-01
  -3 -10   4      243.65      269.57       12.45 o   0.2285E-02
  -2 -10   4      313.57      317.84       13.38 o   0.2019E-02
  -1 -10   4       16.70       20.92        4.60 o   0.8250E-02
   0 -10   4       64.06       74.99        6.66 o   0.3566E-02
   1 -10   4        2.48        0.77        3.26 o   0.1465E-01
   2 -10   4      378.45      372.46       13.00 o   0.1491E-02
   3 -10   4      557.40      544.45       23.14 o   0.7081E-03
   4 -10   4      769.70      805.33       28.20 o   0.2981E-03
   5 -10   4      432.78      386.55       20.61 o   0.1250E-02
   6 -10   4      712.91      713.01       19.58 o   0.4027E-03
   7 -10   4      271.57      285.07       11.78 o   0.2200E-02
   8 -10   4      150.29      139.13        9.92 o   0.3393E-02
   9 -10   4      154.82      159.74       10.34 o   0.3560E-02
  -4  -9   4      112.54      120.09        9.21 o   0.3616E-02
  -3  -9   4      411.37      427.88       15.13 o   0.1111E-02
  -2  -9   4     1215.70     1336.95       28.66 o   0.8949E-04
  -1  -9   4       81.47       86.43        6.96 o   0.3659E-02
   0  -9   4      350.16      375.30       12.44 o   0.1397E-02
   1  -9   4      910.11      963.51       21.57 o   0.1911E-03
   2  -9   4      328.63      342.43       11.34 o   0.1595E-02
   3  -9   4      113.23      103.84        6.46 o   0.3615E-02
   4  -9   4        9.73        2.26        2.87 o   0.1382E-01
   5  -9   4        5.61        0.30        3.08 o   0.1414E-01
   6  -9   4      173.56      179.22        8.82 o   0.3291E-02
   7  -9   4      120.34      121.19        8.25 o   0.3660E-02
   8  -9   4      271.29      278.84       12.23 o   0.2295E-02
   9  -9   4       67.28       71.38        7.90 o   0.3716E-02
  10  -9   4      176.51      178.66       18.03 o   0.3375E-02
  -5  -8   4      108.01      110.58        9.18 o   0.3715E-02
  -4  -8   4        8.76        3.10        4.19 o   0.1408E-01
  -3  -8   4       41.77       36.10        5.63 o   0.4540E-02
  -2  -8   4       52.86       53.79        5.91 o   0.3947E-02
  -1  -8   4      172.14      173.14        8.44 o   0.3410E-02
   0  -8   4       99.89      109.98        6.44 o   0.3513E-02
   1  -8   4       66.24       79.22        5.55 o   0.3485E-02
   2  -8   4     1150.63     1263.98       24.14 o   0.1009E-03
   3  -8   4      859.84      864.02       15.47 o   0.2576E-03
   4  -8   4     1053.62     1143.57       22.54 o   0.1225E-03
   5  -8   4       39.52       45.23        4.74 o   0.4145E-02
   6  -8   4      113.65      118.53        7.42 o   0.3691E-02
   7  -8   4      186.08      206.03        9.37 o   0.2875E-02
   8  -8   4      272.19      287.17       12.04 o   0.2153E-02
   9  -8   4       52.56       45.53        7.18 o   0.4022E-02
  10  -8   4       12.24        6.87        9.29 o   0.2961E-01
  -6  -7   4       59.25       50.84        7.55 o   0.3826E-02
  -5  -7   4        0.35        1.41        3.65 o   0.1466E-01
  -4  -7   4      129.77      138.69        8.45 o   0.3506E-02
  -3  -7   4      166.73      172.79        8.65 o   0.3306E-02
  -2  -7   4      642.02      657.81       17.17 o   0.4594E-03
  -1  -7   4     2704.26     2722.36       48.41 o   0.2234E-04
   0  -7   4     1365.41     1408.96       27.40 o   0.8371E-04
   1  -7   4        4.92        3.57        2.48 o   0.1462E-01
   2  -7   4      182.98      187.64        5.80 o   0.3265E-02
   3  -7   4      520.05      549.77       12.91 o   0.6511E-03
   4  -7   4       -0.60        0.14        2.29 o   0.1485E-01
   5  -7   4      668.93      674.04       16.90 o   0.4470E-03
   6  -7   4     1287.26     1305.66       27.52 o   0.1001E-03
   7  -7   4      259.56      286.88       10.82 o   0.2024E-02
   8  -7   4      392.28      395.59       14.25 o   0.1402E-02
   9  -7   4      665.71      691.42       20.50 o   0.4287E-03
  10  -7   4      108.61      112.80       10.10 o   0.3677E-02
  -7  -6   4       67.69       39.54        7.95 o   0.3823E-02
  -6  -6   4       98.14       82.53        8.45 o   0.3370E-02
  -5  -6   4       12.97       19.44        4.43 o   0.8602E-02
  -4  -6   4       28.24       23.92        4.92 o   0.6297E-02
  -3  -6   4      956.87      998.78       22.23 o   0.1790E-03
  -2  -6   4        4.60        0.69        2.68 o   0.1431E-01
  -1  -6   4      270.60      305.55        9.42 o   0.1782E-02
   0  -6   4     2835.96     2688.59       48.51 o   0.2183E-04
   1  -6   4     4019.45     3838.39       52.76 o   0.1135E-04
   2  -6   4      426.97      425.88        8.84 o   0.1142E-02
   3  -6   4     1789.38     1726.00       25.90 o   0.5406E-04
   4  -6   4     1477.86     1472.89       28.40 o   0.7738E-04
   5  -6   4     1792.42     1767.73       33.94 o   0.5188E-04
   6  -6   4       46.81       46.51        5.30 o   0.4116E-02
   7  -6   4       89.40      118.73        6.91 o   0.3286E-02
   8  -6   4       60.56       77.75        6.84 o   0.3439E-02
   9  -6   4        2.60        1.11        4.39 o   0.1471E-01
  10  -6   4       40.99       34.22        7.46 o   0.4728E-02
  -8  -5   4       81.93       57.97        8.58 o   0.3404E-02
  -7  -5   4        1.91        1.00        3.53 o   0.1471E-01
  -6  -5   4      530.23      571.44       16.76 o   0.6074E-03
  -5  -5   4      679.12      737.29       18.50 o   0.3403E-03
  -4  -5   4     1014.38     1005.85       23.15 o   0.1817E-03
  -3  -5   4       92.12      100.10        6.08 o   0.3591E-02
  -2  -5   4       90.39       78.42        5.46 o   0.3609E-02
  -1  -5   4     2631.92     2456.71       35.71 o   0.2543E-04
   0  -5   4     2983.14     2686.74       39.72 o   0.2060E-04
   1  -5   4      470.43      421.78        8.94 o   0.1058E-02
   2  -5   4       92.46      111.09        3.60 o   0.3424E-02
   3  -5   4       79.03       72.33        3.47 o   0.3658E-02
   4  -5   4      346.74      357.40       10.18 o   0.1502E-02
   5  -5   4      213.70      228.27        8.36 o   0.2725E-02
   6  -5   4      457.81      500.29       13.61 o   0.7828E-03
   7  -5   4      459.81      524.50       14.74 o   0.6997E-03
   8  -5   4      503.67      545.88       16.43 o   0.6814E-03
   9  -5   4      218.51      233.13       11.40 o   0.2741E-02
  10  -5   4      192.75      185.76       11.91 o   0.3187E-02
  -8  -4   4        3.91        1.90        4.28 o   0.1459E-01
  -7  -4   4      231.06      239.87       10.80 o   0.2705E-02
  -6  -4   4       31.60       39.47        5.28 o   0.4275E-02
  -5  -4   4       75.79       58.18        6.41 o   0.3563E-02
  -4  -4   4       56.40       60.78        5.14 o   0.3675E-02
  -3  -4   4      289.81      292.87        9.48 o   0.2045E-02
  -2  -4   4      722.68      742.42       12.22 o   0.3627E-03
  -1  -4   4     1205.44     1193.25       17.88 o   0.1220E-03
   0  -4   4     5252.61     4944.20       66.56 o   0.7174E-05
   1  -4   4      906.37      901.09       13.91 o   0.2299E-03
   2  -4   4     4625.04     4414.66       58.94 o   0.8843E-05
   3  -4   4     1019.44     1032.42       15.48 o   0.1704E-03
   4  -4   4     2123.56     2093.56       37.25 o   0.3679E-04
   5  -4   4      230.81      262.17        8.57 o   0.2141E-02
   6  -4   4      197.64      208.94        8.65 o   0.2881E-02
   7  -4   4       27.58       33.85        4.96 o   0.4737E-02
   8  -4   4       10.72        9.04        4.64 o   0.3028E-01
   9  -4   4       -2.62        1.29        4.18 o   0.1467E-01
  10  -4   4      224.81      213.97       12.46 o   0.2894E-02
  -9  -3   4      297.95      295.72       13.50 o   0.2176E-02
  -8  -3   4      366.33      388.16       13.94 o   0.1445E-02
  -7  -3   4      304.28      300.01       12.00 o   0.2112E-02
  -6  -3   4      802.20      870.14       19.92 o   0.2322E-03
  -5  -3   4     1041.72     1016.92       23.06 o   0.1741E-03
  -4  -3   4      988.16     1011.83       21.07 o   0.1690E-03
  -3  -3   4     1519.98     1509.25       22.22 o   0.7254E-04
  -2  -3   4      565.66      561.35        9.91 o   0.6383E-03
  -1  -3   4       22.65       21.32        2.01 o   0.7340E-02
   0  -3   4        4.00        0.68        1.22 o   0.1442E-01
   1  -3   4      117.81      100.83        3.41 o   0.3435E-02
   2  -3   4     7476.59     6857.78       92.89 o   0.4030E-05
   3  -3   4      702.65      739.95       14.78 o   0.3235E-03
   4  -3   4     1155.05     1166.32       22.62 o   0.1265E-03
   5  -3   4      171.15      215.47        7.65 o   0.2352E-02
   6  -3   4      636.73      659.63       16.89 o   0.4510E-03
   7  -3   4      129.93      144.86        8.14 o   0.3357E-02
   8  -3   4      581.71      601.51       17.93 o   0.5772E-03
   9  -3   4      147.14      150.87        9.92 o   0.3575E-02
  10  -3   4       93.52       97.27        9.29 o   0.3674E-02
  -8  -2   4       88.71       72.50        7.39 o   0.3465E-02
  -7  -2   4       15.55        6.62        4.25 o   0.2400E-01
  -6  -2   4      118.84      125.97        7.23 o   0.3532E-02
  -5  -2   4      671.34      613.05       12.79 o   0.4953E-03
  -4  -2   4     2150.70     1953.31       30.22 o   0.3908E-04
  -3  -2   4     1212.81     1193.65       18.11 o   0.1211E-03
  -2  -2   4     1415.98     1277.00       20.00 o   0.9531E-04
  -1  -2   4      655.12      524.40       10.30 o   0.5677E-03
   0  -2   4       25.09       15.32        1.74 o   0.1046E-01
   1  -2   4    24339.26    21428.28      302.75 o   0.6966E-06
   2  -2   4    11736.11    10884.50      144.76 o   0.1996E-05
   3  -2   4     1217.93     1139.27       22.57 o   0.1258E-03
   4  -2   4        5.27        3.46        2.62 o   0.1458E-01
   5  -2   4       15.76        1.42        3.81 o   0.1296E-01
   6  -2   4      535.39      542.42       15.29 o   0.7165E-03
   7  -2   4        1.82        0.87        3.86 o   0.1474E-01
   8  -2   4      144.05      144.93        9.15 o   0.3589E-02
   9  -2   4       49.66       52.01        6.97 o   0.3867E-02
  10  -2   4       94.39       62.85       14.21 o   0.3222E-02
  -8  -1   4     1357.06     1437.49       29.72 o   0.8032E-04
  -7  -1   4     2225.92     2371.23       41.77 o   0.2852E-04
  -6  -1   4      367.23      393.94        9.11 o   0.1238E-02
  -5  -1   4      778.33      795.01       13.90 o   0.2986E-03
  -4  -1   4     1968.83     1860.07       27.73 o   0.4502E-04
  -3  -1   4     6450.09     5822.09       99.71 o   0.5160E-05
  -2  -1   4       18.10       22.14        2.22 o   0.6924E-02
  -1  -1   4       43.95       26.87        2.17 o   0.5064E-02
   0  -1   4      734.41      639.30       10.85 o   0.4240E-03
   1  -1   4     3347.05     2879.92       42.47 o   0.1694E-04
   2  -1   4     1762.22     1850.38       23.75 o   0.4449E-04
   3  -1   4     1478.96     1456.14       21.00 o   0.7847E-04
   4  -1   4     4368.69     4357.70       56.80 o   0.9286E-05
   5  -1   4     1825.96     1712.72       34.22 o   0.5355E-04
   6  -1   4      544.63      579.08       15.41 o   0.6031E-03
   7  -1   4      222.26      229.18       10.05 o   0.2813E-02
   8  -1   4      155.21      156.07        9.39 o   0.3542E-02
   9  -1   4       68.86       67.15       12.47 o   0.3724E-02
  -8   0   4      154.40      173.88        8.35 o   0.3052E-02
  -7   0   4      259.94      266.19        7.79 o   0.2479E-02
  -6   0   4      526.03      563.94       11.16 o   0.6174E-03
  -5   0   4      325.12      295.67        7.78 o   0.1944E-02
  -4   0   4     6681.43     5807.10       84.37 o   0.4942E-05
  -3   0   4     4942.47     4497.97       62.56 o   0.8071E-05
  -2   0   4     4804.14     4493.45       60.30 o   0.8382E-05
  -1   0   4       20.75       19.25        1.57 o   0.8199E-02
   0   0   4       65.89       88.56        2.42 o   0.3335E-02
   1   0   4      950.05      848.70       13.77 o   0.2288E-03
   2   0   4       69.40       87.55        2.97 o   0.3419E-02
   3   0   4      151.13      144.11        4.76 o   0.3519E-02
   4   0   4       12.73        4.79        2.55 o   0.2130E-01
   5   0   4      165.17      164.76        7.77 o   0.3450E-02
   6   0   4      214.14      227.69        9.65 o   0.2611E-02
   7   0   4      310.07      316.61       11.91 o   0.1893E-02
   8   0   4      181.48      206.64       15.92 o   0.2788E-02
   9   0   4      122.78       97.29       14.81 o   0.3243E-02
  -9   1   4      263.59      218.32       14.40 o   0.2439E-02
  -8   1   4     1622.10     1521.69       47.01 o   0.6968E-04
  -7   1   4      463.40      478.39       13.27 o   0.9216E-03
  -6   1   4     1949.95     1947.49       35.32 o   0.4393E-04
  -5   1   4     1109.65     1097.59       17.65 o   0.1487E-03
  -4   1   4      259.56      274.37        6.07 o   0.2154E-02
  -3   1   4       48.99       42.18        2.47 o   0.4120E-02
  -2   1   4       55.16       39.96        3.42 o   0.4064E-02
  -1   1   4     2938.68     2637.04       37.66 o   0.2110E-04
   0   1   4        7.51        3.62        1.40 o   0.1432E-01
   1   1   4       19.23       21.90        1.81 o   0.6654E-02
   2   1   4     2457.89     2404.39       32.93 o   0.2788E-04
   3   1   4     1601.92     1539.72       23.29 o   0.6835E-04
   4   1   4     2670.03     2721.01       37.01 o   0.2184E-04
   5   1   4      457.67      441.30       10.44 o   0.1063E-02
   6   1   4      770.64      748.27       19.29 o   0.3492E-03
   7   1   4      219.20      226.66       15.46 o   0.2757E-02
   8   1   4       13.29        5.27        7.50 o   0.2622E-01
   9   1   4       -1.24        3.14        7.31 o   0.1436E-01
 -10   2   4       28.15       10.60        6.44 o   0.2116E-01
  -8   2   4        7.57        4.15        3.07 o   0.1436E-01
  -7   2   4       72.96       67.38        5.66 o   0.3659E-02
  -6   2   4     3868.24     3931.03       51.95 o   0.1122E-04
  -5   2   4     1361.41     1410.40       20.67 o   0.8170E-04
  -4   2   4     3709.94     3505.26       48.32 o   0.1318E-04
  -3   2   4     3490.20     3097.19       45.03 o   0.1547E-04
  -2   2   4    12015.26    11081.85      182.25 o   0.1928E-05
  -1   2   4      286.74      280.51        5.52 o   0.2274E-02
   0   2   4      815.57      805.39       12.37 o   0.2712E-03
   1   2   4      326.53      337.02        6.66 o   0.1702E-02
   2   2   4      629.73      573.18       11.01 o   0.5694E-03
   3   2   4        8.14        4.47        2.00 o   0.2070E-01
   4   2   4      294.33      310.44        7.76 o   0.1963E-02
   5   2   4      452.49      445.79       13.58 o   0.1079E-02
   6   2   4     1488.33     1468.23       46.28 o   0.7911E-04
   7   2   4      920.07      899.29       34.78 o   0.2306E-03
   8   2   4      170.02      162.84       15.96 o   0.3366E-02
 -11   3   4      101.76       82.79       12.14 o   0.3414E-02
  -9   3   4      207.05      215.57       13.89 o   0.2935E-02
  -8   3   4      529.59      595.02       15.24 o   0.5297E-03
  -7   3   4     3318.36     3308.65       57.58 o   0.1573E-04
  -6   3   4     1919.82     1952.94       35.65 o   0.4307E-04
  -5   3   4       14.05        8.25        2.41 o   0.2875E-01
  -4   3   4      323.25      306.63        7.02 o   0.1940E-02
  -3   3   4      263.14      234.02        5.78 o   0.2501E-02
  -2   3   4      840.75      975.37       12.78 o   0.1603E-03
  -1   3   4      695.82      677.70       11.10 o   0.4210E-03
   0   3   4     3693.50     3504.10       47.69 o   0.1331E-04
   1   3   4      326.64      272.26        6.98 o   0.1939E-02
   2   3   4       40.11       65.65        2.88 o   0.3366E-02
   3   3   4      152.48      152.27        5.26 o   0.3505E-02
   4   3   4      321.07      338.15       10.97 o   0.1659E-02
   5   3   4      297.54      290.61       16.56 o   0.2164E-02
   6   3   4      624.47      654.28       26.63 o   0.4554E-03
   7   3   4        2.44        3.43        6.76 o   0.1433E-01
   8   3   4       71.07       52.28       12.28 o   0.3599E-02
 -11   4   4       44.99       13.55        8.92 o   0.1092E-01
  -9   4   4      357.57      362.11       18.81 o   0.1526E-02
  -8   4   4       63.39       58.92        8.46 o   0.3770E-02
  -7   4   4     1558.21     1554.54       31.02 o   0.7101E-04
  -6   4   4      169.63      156.77        7.55 o   0.3339E-02
  -5   4   4     3001.41     2968.39       51.26 o   0.1878E-04
  -4   4   4     1309.28     1325.08       19.64 o   0.9775E-04
  -3   4   4      370.86      371.18        7.47 o   0.1402E-02
  -2   4   4     1374.87     1238.29       19.88 o   0.1016E-03
  -1   4   4     1226.14     1152.02       18.20 o   0.1263E-03
   0   4   4       28.34       18.17        2.95 o   0.7688E-02
   1   4   4       30.42       43.38        2.62 o   0.4083E-02
   2   4   4      182.06      185.55        5.72 o   0.3278E-02
   3   4   4      233.39      236.89        9.11 o   0.2679E-02
   4   4   4      406.58      405.57       12.93 o   0.1286E-02
   5   4   4      367.71      352.79       12.87 o   0.1598E-02
   6   4   4      668.17      717.89       28.80 o   0.3841E-03
   7   4   4      147.43      145.18       15.27 o   0.3574E-02
  -9   5   4      101.80       77.78       11.27 o   0.3323E-02
  -8   5   4       77.93       94.18        9.34 o   0.3481E-02
  -7   5   4      509.24      501.65       14.59 o   0.8469E-03
  -6   5   4      537.16      527.62       20.06 o   0.7617E-03
  -5   5   4       96.35       84.10        5.79 o   0.3545E-02
  -4   5   4      432.20      425.46        8.96 o   0.1166E-02
  -3   5   4      919.11      921.79       14.86 o   0.2186E-03
  -2   5   4     2169.04     2052.66       30.17 o   0.3724E-04
  -1   5   4     1625.49     1518.71       23.72 o   0.6847E-04
   0   5   4     1121.58     1128.33       17.76 o   0.1374E-03
   1   5   4      872.51      845.00       19.10 o   0.2592E-03
   2   5   4      492.61      500.27       13.65 o   0.8036E-03
   3   5   4        3.59        1.88        3.22 o   0.1465E-01
   4   5   4       95.61       81.12        7.00 o   0.3476E-02
   5   5   4       10.65        0.07        3.69 o   0.1339E-01
   6   5   4       63.30       36.00       10.67 o   0.4023E-02
  -7   6   4      461.07      436.65       18.77 o   0.1061E-02
  -6   6   4       17.76       11.49        3.78 o   0.1923E-01
  -5   6   4      154.52      162.48        7.30 o   0.3338E-02
  -4   6   4     1196.15     1255.47       24.33 o   0.1043E-03
  -3   6   4        5.21        1.61        1.77 o   0.1435E-01
  -2   6   4      612.89      638.62       11.57 o   0.4673E-03
  -1   6   4       44.04       46.07        3.19 o   0.3974E-02
   0   6   4       45.66       40.30        4.38 o   0.4242E-02
   1   6   4      852.61      851.48       19.80 o   0.2591E-03
   2   6   4       99.27      100.29        6.71 o   0.3719E-02
   3   6   4      413.21      461.73       13.43 o   0.9214E-03
   4   6   4      203.12      212.08        9.75 o   0.2925E-02
   5   6   4      316.31      294.93       12.88 o   0.2016E-02
   6   6   4       48.39       37.19        9.48 o   0.4323E-02
 -10   7   4       77.88       38.39       11.22 o   0.3652E-02
  -9   7   4       26.68       17.01        7.36 o   0.9720E-02
  -8   7   4       94.99       88.08       11.18 o   0.3598E-02
  -7   7   4       14.84        6.41        3.53 o   0.2922E-01
  -6   7   4     1030.59     1099.85       23.39 o   0.1420E-03
  -5   7   4      306.69      308.09       10.73 o   0.2073E-02
  -4   7   4     1499.44     1480.42       29.69 o   0.7820E-04
  -3   7   4     1186.68     1172.72       19.40 o   0.1281E-03
  -2   7   4      221.37      234.73        6.62 o   0.2639E-02
  -1   7   4      529.20      540.64       21.39 o   0.6804E-03
   0   7   4      427.21      448.72       12.91 o   0.1053E-02
   1   7   4      337.60      336.42       11.57 o   0.1808E-02
   2   7   4      858.06     1019.32       21.42 o   0.1561E-03
   3   7   4      188.67      200.49        9.53 o   0.2963E-02
   4   7   4        7.84        0.32        3.73 o   0.1384E-01
   5   7   4       99.16       63.90        8.68 o   0.3157E-02
  -9   8   4      395.01      360.68       22.68 o   0.1451E-02
  -8   8   4      801.99      789.23       32.25 o   0.3175E-03
  -7   8   4      341.84      306.36       12.47 o   0.1819E-02
  -6   8   4        8.28        3.23        3.33 o   0.1416E-01
  -5   8   4       29.12       25.76        4.17 o   0.6250E-02
  -4   8   4       33.51       27.18        4.40 o   0.5421E-02
  -3   8   4      113.14      130.67        6.56 o   0.3362E-02
  -2   8   4      547.58      548.23       14.80 o   0.7200E-03
  -1   8   4      251.35      265.35       12.60 o   0.2375E-02
   0   8   4      405.09      401.43       13.34 o   0.1336E-02
   1   8   4      133.40      105.60        8.06 o   0.3274E-02
   2   8   4      436.30      415.55       14.79 o   0.1184E-02
   3   8   4       17.02        5.98        4.18 o   0.2453E-01
   4   8   4      135.70      103.49        9.63 o   0.3080E-02
  -9   9   4       11.04        0.17        6.95 o   0.1338E-01
  -8   9   4      150.42      121.52       14.40 o   0.3179E-02
  -7   9   4      510.48      494.73       16.29 o   0.8617E-03
  -6   9   4      304.85      325.08       11.76 o   0.1768E-02
  -5   9   4      127.35      125.45        7.45 o   0.3667E-02
  -4   9   4       37.35       33.66        6.90 o   0.4760E-02
  -3   9   4      591.30      631.71       24.75 o   0.4817E-03
  -2   9   4     1040.60     1086.02       35.84 o   0.1529E-03
  -1   9   4      165.35      168.44        8.36 o   0.3454E-02
   0   9   4      193.76      164.06        9.53 o   0.3032E-02
   1   9   4       14.24        8.17        4.02 o   0.2868E-01
   2   9   4       11.45        0.88        3.73 o   0.1341E-01
   3   9   4       15.09        1.60        4.38 o   0.1299E-01
  -9  10   4       57.92       58.35       11.73 o   0.3859E-02
  -8  10   4      129.40      116.33       14.12 o   0.3443E-02
  -7  10   4      128.34      114.58       12.60 o   0.3402E-02
  -6  10   4      424.20      416.46       14.48 o   0.1232E-02
  -5  10   4       49.50       28.22        8.19 o   0.4937E-02
  -4  10   4      114.87      118.28       11.96 o   0.3648E-02
  -3  10   4      208.94      221.58       14.63 o   0.2802E-02
  -2  10   4      307.52      281.72       18.91 o   0.2100E-02
  -1  10   4      288.80      278.77       18.63 o   0.2264E-02
   0  10   4      166.78      160.05        9.70 o   0.3397E-02
   1  10   4      219.47      196.63       11.16 o   0.2870E-02
   2  10   4      253.15      244.79       15.96 o   0.2619E-02
  -8  11   4      228.86      215.06       17.07 o   0.2827E-02
  -6  11   4      432.41      432.08       22.03 o   0.1173E-02
  -5  11   4      725.17      718.45       30.36 o   0.3922E-03
  -3  11   4       95.87       69.56       12.88 o   0.3272E-02
  -2  11   4      124.71       88.86       14.54 o   0.3092E-02
  -1  11   4       13.98        4.21        7.36 o   0.1350E-01
  -6  12   4       27.55        3.60        8.10 o   0.1162E-01
  -5  12   4       11.78        0.97        6.62 o   0.1335E-01
  -4  12   4        6.49        0.64        5.80 o   0.1404E-01
   0 -12   5       58.33       54.87       11.64 o   0.3845E-02
   1 -12   5      102.49      122.54        8.90 o   0.3294E-02
   2 -12   5       92.88       92.18       11.50 o   0.3718E-02
   3 -12   5      347.03      323.21       19.78 o   0.1771E-02
   4 -12   5      326.79      304.54       19.18 o   0.1929E-02
   6 -12   5        8.14       14.20        7.04 o   0.1429E-01
   7 -12   5        8.28       14.94        7.96 o   0.1336E-01
  -1 -11   5        8.97        8.90        4.61 o   0.3124E-01
   0 -11   5       15.46       17.08        4.67 o   0.1143E-01
   1 -11   5       89.15       88.65        7.90 o   0.3709E-02
   2 -11   5       15.80       13.10        4.36 o   0.1656E-01
   3 -11   5      180.42      189.68       13.39 o   0.3135E-02
   4 -11   5      778.07      819.34       29.95 o   0.2891E-03
   5 -11   5     1759.60     1603.12       53.50 o   0.6054E-04
   6 -11   5      267.87      259.82       17.57 o   0.2471E-02
   7 -11   5      209.79      196.60       11.00 o   0.3025E-02
   8 -11   5       82.60       66.66        8.31 o   0.3479E-02
  -3 -10   5       67.88       66.51        8.06 o   0.3741E-02
  -2 -10   5      180.85      187.19       10.23 o   0.3206E-02
  -1 -10   5      149.32      167.06        9.30 o   0.3197E-02
   0 -10   5      618.99      647.58       18.42 o   0.4802E-03
   1 -10   5      355.66      387.85       13.08 o   0.1355E-02
   2 -10   5       16.05       17.85        3.95 o   0.9336E-02
   3 -10   5      172.69      183.63       12.47 o   0.3180E-02
   4 -10   5      410.42      383.18       19.46 o   0.1326E-02
   5 -10   5        8.88        6.50        5.24 o   0.3034E-01
   6 -10   5       35.35       22.29        5.42 o   0.6505E-02
   7 -10   5       79.58       66.66        7.60 o   0.3523E-02
   8 -10   5       29.26       24.03        5.96 o   0.6492E-02
   9 -10   5      197.21      195.41       17.62 o   0.3216E-02
  -4  -9   5      194.59      204.08       11.40 o   0.3147E-02
  -3  -9   5        4.60        1.25        3.94 o   0.1436E-01
  -2  -9   5       37.63       40.92        5.65 o   0.4193E-02
  -1  -9   5      119.03      130.22        8.10 o   0.3491E-02
   0  -9   5       14.63       15.53        3.97 o   0.1231E-01
   1  -9   5      123.08      137.09        7.26 o   0.3378E-02
   2  -9   5       84.78       75.09        6.38 o   0.3574E-02
   3  -9   5      203.51      196.02       12.65 o   0.3129E-02
   5  -9   5      722.54      677.85       18.92 o   0.4182E-03
   6  -9   5      559.95      555.45       16.72 o   0.7010E-03
   7  -9   5      172.83      181.20        9.48 o   0.3221E-02
   8  -9   5       91.73       91.95        8.32 o   0.3715E-02
   9  -9   5      115.42       92.62        9.61 o   0.3252E-02
  -5  -8   5      101.69       96.03        8.88 o   0.3602E-02
  -4  -8   5      106.49      104.08        8.51 o   0.3655E-02
  -3  -8   5      605.86      634.30       18.10 o   0.5174E-03
  -2  -8   5      362.19      348.16       12.95 o   0.1636E-02
  -1  -8   5      440.81      503.32       13.93 o   0.7658E-03
   0  -8   5      455.21      491.30       13.82 o   0.8043E-03
   1  -8   5      721.81      745.06       17.94 o   0.3413E-03
   2  -8   5      350.99      354.21       11.26 o   0.1600E-02
   3  -8   5        5.96        0.36        2.69 o   0.1407E-01
   4  -8   5      264.97      219.45       13.57 o   0.2430E-02
   5  -8   5      132.88      147.28        7.24 o   0.3396E-02
   6  -8   5      625.11      612.38       17.53 o   0.5527E-03
   7  -8   5      434.99      466.50       14.64 o   0.9336E-03
   8  -8   5      125.40      124.86        9.04 o   0.3625E-02
   9  -8   5      159.85      141.13       10.27 o   0.3262E-02
  -6  -7   5       66.63       42.98        7.91 o   0.3771E-02
  -5  -7   5      135.34      131.45        9.50 o   0.3611E-02
  -4  -7   5      112.15      104.00        8.13 o   0.3667E-02
  -3  -7   5      666.31      670.73       18.26 o   0.4524E-03
  -2  -7   5     1211.65     1190.38       26.59 o   0.1216E-03
  -1  -7   5      384.96      366.90       12.34 o   0.1454E-02
   0  -7   5      188.03      188.56        8.15 o   0.3225E-02
   1  -7   5     1548.31     1557.42       30.02 o   0.6611E-04
   2  -7   5      604.57      605.15       11.82 o   0.5640E-03
   3  -7   5      873.34      847.69       19.11 o   0.2595E-03
   4  -7   5       70.38       66.36        5.37 o   0.3707E-02
   5  -7   5      484.88      503.86       13.97 o   0.7983E-03
   6  -7   5      440.51      428.96       13.87 o   0.1137E-02
   7  -7   5      280.03      273.05       11.52 o   0.2345E-02
   8  -7   5       18.08       21.24        4.95 o   0.7047E-02
   9  -7   5       93.27       93.39        8.77 o   0.3711E-02
  10  -7   5      128.71      130.16       16.33 o   0.3607E-02
  -7  -6   5       58.44       42.80        7.29 o   0.3894E-02
  -6  -6   5       62.79       63.35        7.27 o   0.3762E-02
  -5  -6   5       94.14       91.23        7.71 o   0.3627E-02
  -4  -6   5     1268.56     1314.40       28.13 o   0.9684E-04
  -3  -6   5     3822.81     3899.10       65.92 o   0.1144E-04
  -2  -6   5      479.43      484.22       13.64 o   0.9328E-03
  -1  -6   5      670.29      676.02       16.36 o   0.4248E-03
   0  -6   5      630.20      650.90       15.18 o   0.4508E-03
   1  -6   5       39.73       35.35        3.03 o   0.4611E-02
   2  -6   5      741.34      739.91       13.08 o   0.3522E-03
   3  -6   5       14.86       21.97        2.21 o   0.7142E-02
   4  -6   5       88.87       97.85        5.52 o   0.3564E-02
   5  -6   5      218.35      223.37        8.95 o   0.2867E-02
   6  -6   5       40.90       52.92        5.19 o   0.3765E-02
   7  -6   5     1140.08     1209.19       26.35 o   0.1161E-03
   8  -6   5      528.21      547.59       17.20 o   0.7089E-03
   9  -6   5      239.28      258.28       12.02 o   0.2454E-02
  10  -6   5       38.07       35.71        7.51 o   0.4791E-02
  -8  -5   5       73.00       85.02        8.05 o   0.3523E-02
  -7  -5   5       11.32        6.20        4.40 o   0.2695E-01
  -6  -5   5       71.62       76.69        7.09 o   0.3655E-02
  -5  -5   5       48.76       40.34        5.88 o   0.4163E-02
  -4  -5   5     1024.68     1050.99       23.38 o   0.1651E-03
  -3  -5   5       81.42       81.53        5.82 o   0.3723E-02
  -2  -5   5      285.35      320.22        9.58 o   0.1696E-02
  -1  -5   5     6627.73     6073.94       84.17 o   0.4913E-05
   0  -5   5     2579.18     2344.05       35.09 o   0.2711E-04
   1  -5   5     1786.51     1695.56       25.42 o   0.5476E-04
   2  -5   5      665.15      685.30       11.57 o   0.4040E-03
   3  -5   5     3785.65     3592.48       49.73 o   0.1270E-04
   4  -5   5      363.02      376.79       10.77 o   0.1444E-02
   5  -5   5      136.46      152.61        6.90 o   0.3230E-02
   6  -5   5        1.79        0.61        2.99 o   0.1478E-01
   7  -5   5        8.28        7.81        3.90 o   0.3273E-01
   8  -5   5       68.27       77.92        7.29 o   0.3612E-02
   9  -5   5      116.11      109.41        9.34 o   0.3552E-02
  10  -5   5       44.39       44.72        7.75 o   0.4203E-02
  -8  -4   5      146.54      147.91        9.99 o   0.3587E-02
  -7  -4   5      316.01      309.70       12.86 o   0.2000E-02
  -6  -4   5      246.06      271.46       10.49 o   0.2180E-02
  -5  -4   5      241.09      258.37       10.02 o   0.2462E-02
  -4  -4   5       16.12       16.88        3.86 o   0.1003E-01
  -3  -4   5      115.42      128.62        6.17 o   0.3392E-02
  -2  -4   5      477.16      503.47        9.29 o   0.7518E-03
  -1  -4   5      602.37      617.34       10.65 o   0.5154E-03
   0  -4   5      301.23      311.29        6.54 o   0.1890E-02
   1  -4   5        6.03        5.41        1.52 o   0.2591E-01
   2  -4   5      961.64      918.90       17.96 o   0.2092E-03
   3  -4   5      387.19      403.08        7.71 o   0.1199E-02
   4  -4   5       88.05      105.66        5.21 o   0.3432E-02
   5  -4   5      572.49      614.43       15.00 o   0.5058E-03
   6  -4   5       77.28       79.37        6.26 o   0.3652E-02
   7  -4   5        4.07        4.23        3.81 o   0.1485E-01
   8  -4   5      497.37      499.15       16.57 o   0.8720E-03
   9  -4   5      337.28      358.73       14.38 o   0.1505E-02
  10  -4   5       59.66       57.07        8.24 o   0.3816E-02
  -9  -3   5      110.17       81.14       13.11 o   0.3166E-02
  -8  -3   5       11.55        4.46        4.30 o   0.1669E-01
  -7  -3   5      283.32      274.40       11.62 o   0.2319E-02
  -6  -3   5        3.54        0.05        3.39 o   0.1437E-01
  -5  -3   5        4.35        0.83        3.23 o   0.1434E-01
  -4  -3   5      202.57      209.99        8.18 o   0.2939E-02
  -3  -3   5        7.02        4.64        1.97 o   0.1662E-01
  -2  -3   5     2945.16     2823.94       39.22 o   0.2025E-04
  -1  -3   5     2751.21     2684.61       36.40 o   0.2246E-04
   0  -3   5     6996.35     6535.40      107.27 o   0.4458E-05
   1  -3   5     5533.28     4941.82       69.60 o   0.6704E-05
   2  -3   5     2573.26     2395.74       34.02 o   0.2675E-04
   3  -3   5        9.38       11.01        2.45 o   0.2399E-01
   4  -3   5     2712.15     2679.82       46.17 o   0.2297E-04
   5  -3   5       71.65       70.37        5.60 o   0.3720E-02
   6  -3   5      465.58      473.37       14.32 o   0.9486E-03
   7  -3   5      521.22      553.21       16.05 o   0.6739E-03
   8  -3   5      101.23      108.73        8.18 o   0.3585E-02
   9  -3   5      250.89      245.84       12.36 o   0.2645E-02
  10  -3   5      265.84      245.99       17.30 o   0.2478E-02
  -9  -2   5      162.66      154.93       14.95 o   0.3405E-02
  -8  -2   5       84.92       83.58       11.27 o   0.3667E-02
  -7  -2   5     1194.17     1314.16       26.55 o   0.9162E-04
  -6  -2   5      733.29      799.77       18.27 o   0.2653E-03
  -5  -2   5      138.17      169.97        5.38 o   0.2884E-02
  -4  -2   5       33.58       61.49        2.99 o   0.3404E-02
  -3  -2   5     1949.14     1821.51       27.37 o   0.4669E-04
  -2  -2   5     1794.30     1552.18       24.91 o   0.5936E-04
  -1  -2   5      677.67      645.83       13.41 o   0.4683E-03
   0  -2   5      450.66      475.78        7.86 o   0.8527E-03
   1  -2   5       61.75      107.96        2.68 o   0.2946E-02
   2  -2   5      895.55      820.02       13.47 o   0.2595E-03
   3  -2   5     1019.07     1040.18       20.10 o   0.1627E-03
   4  -2   5     1163.61     1230.45       23.34 o   0.1081E-03
   5  -2   5     3822.16     3800.43       64.16 o   0.1213E-04
   6  -2   5      909.79      964.13       21.65 o   0.1848E-03
   7  -2   5       46.21       32.84        6.06 o   0.4504E-02
   8  -2   5        6.21        5.58        4.35 o   0.2553E-01
   9  -2   5       69.51       72.48        8.11 o   0.3739E-02
  -9  -1   5       20.56        4.95        7.27 o   0.1797E-01
  -8  -1   5      270.86      298.04       17.20 o   0.1907E-02
  -7  -1   5        9.78        0.29        3.73 o   0.1352E-01
  -6  -1   5       60.69       51.42        4.21 o   0.3795E-02
  -5  -1   5     1717.06     1675.23       25.60 o   0.5793E-04
  -4  -1   5      322.81      310.97        9.42 o   0.1939E-02
  -3  -1   5      131.72      162.44        5.29 o   0.2891E-02
  -2  -1   5      588.77      479.54        9.86 o   0.7123E-03
  -1  -1   5     2697.61     2624.15       35.09 o   0.2350E-04
   0  -1   5      255.03      295.91        5.21 o   0.1776E-02
   1  -1   5     6447.11     5780.33       80.30 o   0.5171E-05
   2  -1   5      148.60      146.85        4.07 o   0.3596E-02
   3  -1   5      141.68      141.42        4.53 o   0.3622E-02
   4  -1   5       69.32       51.90        5.35 o   0.3636E-02
   5  -1   5        9.41        7.23        3.92 o   0.3182E-01
   6  -1   5       23.83       24.67        4.84 o   0.6653E-02
   7  -1   5       30.29       30.32        5.17 o   0.5447E-02
   8  -1   5      149.48      141.25        9.52 o   0.3473E-02
   9  -1   5      486.23      481.51       26.13 o   0.9433E-03
  -9   0   5      535.59      507.73       24.33 o   0.8003E-03
  -8   0   5      275.13      249.23       16.47 o   0.2386E-02
  -7   0   5      267.31      264.28       10.15 o   0.2474E-02
  -6   0   5      459.57      483.67       10.26 o   0.8392E-03
  -5   0   5     1094.11     1147.31       17.73 o   0.1225E-03
  -4   0   5       12.74        1.78        2.12 o   0.1340E-01
  -3   0   5      836.08      659.99       13.17 o   0.3425E-03
  -2   0   5       17.27       18.41        1.82 o   0.8993E-02
  -1   0   5       38.06       60.53        2.08 o   0.3452E-02
   0   0   5      293.75      318.53        5.77 o   0.1749E-02
   1   0   5     3298.18     3236.47       42.62 o   0.1586E-04
   2   0   5      567.46      554.90        9.94 o   0.6779E-03
   3   0   5     3157.31     3171.97       42.12 o   0.1647E-04
   4   0   5     1452.57     1431.02       22.21 o   0.8241E-04
   5   0   5      963.71     1046.45       21.69 o   0.1565E-03
   6   0   5      309.38      346.44       11.50 o   0.1553E-02
   7   0   5       31.67       30.62        5.15 o   0.5179E-02
   8   0   5      181.29      140.75       16.28 o   0.2950E-02
   9   0   5       17.66        9.21        9.15 o   0.2842E-01
  -9   1   5       13.55        0.18        4.12 o   0.1303E-01
  -8   1   5      380.04      413.58       12.73 o   0.1135E-02
  -7   1   5      418.64      441.57       12.83 o   0.1026E-02
  -6   1   5      474.84      523.44       10.35 o   0.7305E-03
  -5   1   5      655.31      682.82       11.97 o   0.4130E-03
  -4   1   5     2852.18     2722.35       38.15 o   0.2142E-04
  -3   1   5     4680.43     4238.83       59.52 o   0.8914E-05
  -2   1   5     4071.79     3849.38       64.75 o   0.1114E-04
  -1   1   5      408.34      372.74        7.19 o   0.1350E-02
   0   1   5      142.50      151.44        4.03 o   0.3441E-02
   1   1   5      622.35      542.80       12.70 o   0.6079E-03
   2   1   5     1816.81     1649.06       25.62 o   0.5507E-04
   3   1   5       27.80       36.59        2.75 o   0.4638E-02
   4   1   5      152.66      144.51        5.72 o   0.3546E-02
   5   1   5      882.12      934.10       20.49 o   0.2043E-03
   6   1   5      420.59      395.74       13.61 o   0.1257E-02
   7   1   5     2874.35     2747.92       77.88 o   0.2148E-04
   8   1   5      199.46      204.52       16.47 o   0.3136E-02
 -10   2   5      123.42      109.50       12.14 o   0.3378E-02
  -9   2   5      300.25      289.54       16.33 o   0.2154E-02
  -8   2   5      928.26      953.39       22.23 o   0.2062E-03
  -7   2   5      338.71      373.70       11.49 o   0.1350E-02
  -6   2   5     1330.48     1439.54       26.92 o   0.7702E-04
  -5   2   5       10.63        6.34        3.16 o   0.2619E-01
  -4   2   5        6.78        1.56        1.82 o   0.1419E-01
  -3   2   5     3863.75     3258.75       62.39 o   0.1316E-04
  -2   2   5     2124.60     1891.29       36.01 o   0.4076E-04
  -1   2   5     2275.17     2199.33       30.21 o   0.3294E-04
   0   2   5       28.11       13.17        2.17 o   0.1235E-01
   1   2   5      856.19      924.43       13.72 o   0.2041E-03
   2   2   5      517.72      584.63        9.91 o   0.5280E-03
   3   2   5     1871.95     2012.79       27.22 o   0.3821E-04
   4   2   5       44.82       46.33        3.73 o   0.4051E-02
   5   2   5       82.39       88.89       10.12 o   0.3627E-02
   6   2   5     1098.79     1179.73       38.04 o   0.1235E-03
   7   2   5      305.50      303.63       19.60 o   0.2095E-02
   8   2   5       11.45        9.71        7.87 o   0.2850E-01
 -11   3   5       21.02        0.05        8.14 o   0.1202E-01
 -10   3   5       88.32       67.45       10.86 o   0.3389E-02
  -9   3   5      242.57      228.63       15.32 o   0.2718E-02
  -8   3   5      673.41      661.76       18.20 o   0.4627E-03
  -7   3   5      159.35      154.70        8.02 o   0.3500E-02
  -6   3   5       46.78       37.43        4.86 o   0.4299E-02
  -5   3   5     1846.17     1926.87       34.04 o   0.4212E-04
  -4   3   5      769.97      786.89       16.92 o   0.2936E-03
  -3   3   5     5160.99     4795.90       82.11 o   0.7439E-05
  -2   3   5     3886.95     3609.39       49.97 o   0.1224E-04
  -1   3   5     1840.26     1780.72       25.42 o   0.5042E-04
   0   3   5       19.21       14.70        2.14 o   0.1256E-01
   1   3   5       15.17       10.97        2.14 o   0.1779E-01
   2   3   5      491.64      474.65       12.08 o   0.9167E-03
   3   3   5      539.93      589.17       11.05 o   0.5628E-03
   4   3   5      164.09      219.66        8.05 o   0.2395E-02
   5   3   5      152.31      156.37        8.07 o   0.3566E-02
   6   3   5      500.13      501.48       24.10 o   0.8813E-03
   7   3   5      495.25      509.47       24.93 o   0.8558E-03
 -10   4   5      273.43      247.74       17.48 o   0.2401E-02
  -9   4   5      470.41      471.55       22.63 o   0.9923E-03
  -8   4   5       39.98       34.86        5.05 o   0.4571E-02
  -7   4   5        2.53        0.95        3.02 o   0.1465E-01
  -6   4   5       77.28       77.14        5.86 o   0.3706E-02
  -5   4   5      203.51      202.53        8.10 o   0.3138E-02
  -4   4   5       33.77       37.06        3.82 o   0.4416E-02
  -3   4   5     1321.80     1290.30       19.54 o   0.1036E-03
  -2   4   5     6115.78     5421.36       77.43 o   0.5693E-05
  -1   4   5     5592.02     5198.48       71.31 o   0.6485E-05
   0   4   5      583.59      579.99       10.77 o   0.5909E-03
   1   4   5      950.62      902.78       15.76 o   0.2186E-03
   2   4   5       88.71       93.27        4.36 o   0.3627E-02
   3   4   5       80.00       78.94        5.97 o   0.3677E-02
   4   4   5       35.86       35.85        4.88 o   0.4768E-02
   5   4   5      317.41      335.92       12.12 o   0.1696E-02
   6   4   5       93.06       82.57       12.42 o   0.3526E-02
   7   4   5       75.53       59.61       12.10 o   0.3570E-02
 -10   5   5       31.65       17.69        8.79 o   0.8735E-02
  -9   5   5      147.07      127.36       13.71 o   0.3279E-02
  -8   5   5      194.93      181.93        9.34 o   0.3164E-02
  -7   5   5     3495.65     3374.37       61.49 o   0.1470E-04
  -6   5   5     2007.57     1872.71       38.17 o   0.4444E-04
  -5   5   5     1142.93     1139.28       24.01 o   0.1389E-03
  -4   5   5      354.95      383.48       10.64 o   0.1291E-02
  -3   5   5      205.84      214.04        5.76 o   0.2921E-02
  -2   5   5       28.37       28.99        2.65 o   0.5507E-02
  -1   5   5      266.76      273.83        6.73 o   0.2232E-02
   0   5   5       38.60       31.94        4.00 o   0.4866E-02
   1   5   5       34.69       44.11        3.97 o   0.4090E-02
   2   5   5      247.83      238.46        9.50 o   0.2681E-02
   3   5   5      869.86      917.09       20.82 o   0.2200E-03
   4   5   5      177.80      166.56        8.88 o   0.3310E-02
   5   5   5      354.90      344.08       13.24 o   0.1695E-02
   6   5   5       81.38       69.37       12.24 o   0.3557E-02
 -10   6   5      227.98      217.73       16.79 o   0.2854E-02
  -9   6   5        2.21        0.98        5.75 o   0.1471E-01
  -8   6   5       49.70       41.91        5.67 o   0.4146E-02
  -7   6   5       41.10       33.33        5.08 o   0.4776E-02
  -6   6   5      249.79      247.13        9.87 o   0.2660E-02
  -5   6   5      106.08       95.58        6.20 o   0.3568E-02
  -4   6   5      534.01      536.90       14.15 o   0.7382E-03
  -3   6   5     2280.98     2208.18       41.06 o   0.3325E-04
  -2   6   5      411.56      400.41        9.13 o   0.1289E-02
  -1   6   5     8219.88     7745.59      104.35 o   0.3442E-05
   0   6   5     2537.11     2407.24       65.97 o   0.2710E-04
   1   6   5      531.57      562.34       14.62 o   0.6306E-03
   2   6   5       65.85       71.23        5.74 o   0.3652E-02
   3   6   5      256.48      286.34       10.59 o   0.2076E-02
   4   6   5        9.27        1.62        3.55 o   0.1382E-01
   5   6   5       30.77       25.87        5.27 o   0.6004E-02
 -10   7   5      149.46      125.29       15.69 o   0.3297E-02
  -9   7   5      838.88      732.04       33.95 o   0.3235E-03
  -8   7   5      306.00      273.35       12.04 o   0.2113E-02
  -7   7   5      538.91      533.91       16.14 o   0.7555E-03
  -6   7   5      485.04      446.16       14.59 o   0.9794E-03
  -5   7   5      975.51      952.47       22.33 o   0.2043E-03
  -4   7   5      147.00      145.07        7.36 o   0.3568E-02
  -3   7   5       13.00       10.08        3.40 o   0.2637E-01
  -2   7   5      122.01      123.37        5.10 o   0.3627E-02
  -1   7   5        1.93        3.46        2.44 o   0.1468E-01
   0   7   5      481.86      549.23       18.17 o   0.6126E-03
   1   7   5      399.87      406.73       12.88 o   0.1310E-02
   2   7   5       15.89       15.79        3.83 o   0.1279E-01
   3   7   5       33.65       19.92        5.14 o   0.7526E-02
   4   7   5      202.77      201.94       10.47 o   0.3144E-02
   5   7   5      288.73      264.76       12.85 o   0.2263E-02
  -9   8   5       63.02       56.50       11.13 o   0.3756E-02
  -8   8   5       -9.38        0.34        4.32 o   0.1360E-01
  -7   8   5      273.94      287.10       11.33 o   0.2224E-02
  -6   8   5      471.38      534.63       14.80 o   0.6663E-03
  -5   8   5      119.88      112.84        7.18 o   0.3570E-02
  -4   8   5      413.46      388.34       13.15 o   0.1315E-02
  -3   8   5      459.90      438.47       13.64 o   0.1070E-02
  -2   8   5      159.76      160.26       11.91 o   0.3512E-02
  -1   8   5      607.36      598.99       24.84 o   0.5851E-03
   0   8   5      802.86      805.28       20.44 o   0.3055E-03
   1   8   5      276.74      266.98       11.21 o   0.2380E-02
   2   8   5       20.19       13.31        4.38 o   0.1483E-01
   3   8   5       48.19       47.14        6.03 o   0.4068E-02
   4   8   5       86.44       43.92        7.91 o   0.3360E-02
  -9   9   5      295.47      251.21       19.92 o   0.2178E-02
  -8   9   5      272.97      287.23       17.89 o   0.2200E-02
  -7   9   5      478.97      491.46       15.87 o   0.9236E-03
  -6   9   5      291.88      304.51       11.78 o   0.2029E-02
  -5   9   5     1215.38     1200.88       27.46 o   0.1231E-03
  -4   9   5       59.02       38.53        8.69 o   0.4049E-02
  -3   9   5       22.17       15.62        5.93 o   0.1137E-01
  -2   9   5      256.78      274.84       15.82 o   0.2231E-02
  -1   9   5      258.48      236.18       16.65 o   0.2544E-02
   0   9   5      480.71      459.80       15.70 o   0.9775E-03
   1   9   5      238.01      203.62       10.96 o   0.2669E-02
   2   9   5      347.84      307.03       13.98 o   0.1781E-02
   3   9   5      226.05      175.71       14.81 o   0.2630E-02
  -8  10   5      207.65      258.92       16.38 o   0.2108E-02
  -7  10   5      201.05      191.00       10.53 o   0.3103E-02
  -6  10   5      222.19      222.24       10.64 o   0.2959E-02
  -5  10   5      353.01      330.33       19.41 o   0.1728E-02
  -4  10   5       11.45        5.61        5.43 o   0.2512E-01
  -3  10   5      216.67      201.13       15.09 o   0.2940E-02
  -2  10   5      361.06      361.96       20.88 o   0.1585E-02
  -1  10   5       48.90       40.30        9.75 o   0.4217E-02
   0  10   5       12.83        0.34        6.35 o   0.1314E-01
   1  10   5       56.03       41.88        6.59 o   0.3981E-02
   2  10   5       93.84       57.85       10.67 o   0.3197E-02
  -8  11   5       93.66       81.27       12.93 o   0.3473E-02
  -7  11   5       95.31       76.00       11.87 o   0.3378E-02
  -6  11   5       48.16       14.95        8.65 o   0.9662E-02
  -5  11   5      114.22       97.92       12.79 o   0.3435E-02
  -4  11   5      440.56      409.62       23.18 o   0.1178E-02
  -3  11   5       16.33        8.26        6.62 o   0.2813E-01
  -2  11   5      283.55      232.36       19.96 o   0.2265E-02
   0 -12   6       13.75       10.17        8.28 o   0.2742E-01
   1 -12   6       70.98       68.14        7.81 o   0.3746E-02
   2 -12   6       17.20        0.97        6.76 o   0.1268E-01
   3 -12   6       52.90       21.19        9.38 o   0.6016E-02
   4 -12   6      183.09      182.58       14.40 o   0.3321E-02
   5 -12   6      158.75      147.40       15.27 o   0.3366E-02
   6 -12   6      188.65      180.79       16.93 o   0.3231E-02
  -1 -11   6      124.39      130.66        9.76 o   0.3618E-02
   0 -11   6      194.40      226.37       10.63 o   0.2601E-02
   1 -11   6      889.55      950.59       23.68 o   0.1997E-03
   2 -11   6      396.95      388.34       20.65 o   0.1388E-02
   3 -11   6      157.97      149.81       12.70 o   0.3445E-02
   4 -11   6      145.87      136.84       13.25 o   0.3486E-02
   5 -11   6       27.28       12.55        7.77 o   0.1524E-01
   6 -11   6       -0.87        0.31        5.89 o   0.1482E-01
   7 -11   6       25.92       15.77        5.81 o   0.1069E-01
   8 -11   6       91.59       77.24       11.87 o   0.3482E-02
  -3 -10   6       48.21       46.51        7.30 o   0.4077E-02
  -2 -10   6       95.13       87.34        8.51 o   0.3571E-02
  -1 -10   6        3.54        5.13        3.77 o   0.2082E-01
   0 -10   6       36.94       30.71        5.49 o   0.5108E-02
   1 -10   6       -2.16        1.63        2.93 o   0.1476E-01
   2 -10   6       37.77       52.63        7.18 o   0.3613E-02
   3 -10   6        5.24        3.52        4.92 o   0.1463E-01
   4 -10   6      266.81      284.35       15.87 o   0.2166E-02
   5 -10   6      715.74      651.99       28.89 o   0.4419E-03
   6 -10   6      279.80      244.49       11.87 o   0.2317E-02
   7 -10   6      346.76      345.08       14.01 o   0.1732E-02
   8 -10   6      164.16      148.03       10.42 o   0.3338E-02
  -4  -9   6       80.13       79.89        8.37 o   0.3707E-02
  -3  -9   6       51.73       53.22        6.74 o   0.3933E-02
  -2  -9   6      227.48      246.05       10.94 o   0.2565E-02
  -1  -9   6      417.74      447.46       14.27 o   0.1022E-02
   0  -9   6      385.22      397.10       13.33 o   0.1361E-02
   1  -9   6      280.31      275.50       10.90 o   0.2341E-02
   2  -9   6       73.92       75.55        6.17 o   0.3713E-02
   3  -9   6      238.75      235.02       13.85 o   0.2780E-02
   4  -9   6       34.59       28.27        5.66 o   0.5416E-02
   5  -9   6        4.32        1.62        2.93 o   0.1446E-01
   6  -9   6      350.94      329.56       13.11 o   0.1729E-02
   7  -9   6       97.13      103.60        8.04 o   0.3614E-02
   8  -9   6      108.77      118.29        9.02 o   0.3542E-02
   9  -9   6      259.08      281.21       19.32 o   0.2200E-02
  -5  -8   6      255.61      271.65       12.81 o   0.2471E-02
  -4  -8   6       61.09       50.86        7.03 o   0.3787E-02
  -3  -8   6       73.10       72.77        7.01 o   0.3679E-02
  -2  -8   6      459.00      503.52       14.87 o   0.7975E-03
  -1  -8   6       34.32       40.96        5.00 o   0.4295E-02
   0  -8   6      185.13      177.79        8.66 o   0.3276E-02
   1  -8   6      108.24      112.34        6.91 o   0.3649E-02
   2  -8   6        3.98        5.99        2.91 o   0.2725E-01
   3  -8   6      537.76      516.42       14.45 o   0.7670E-03
   4  -8   6      186.63      187.51        8.43 o   0.3314E-02
   5  -8   6      650.07      624.27       17.58 o   0.5130E-03
   6  -8   6      365.67      343.58       13.15 o   0.1629E-02
   7  -8   6       31.14       27.93        5.29 o   0.5767E-02
   8  -8   6      176.42      182.39       10.21 o   0.3266E-02
   9  -8   6        8.21        0.85        5.00 o   0.1387E-01
  -6  -7   6      258.37      257.75       12.87 o   0.2569E-02
  -5  -7   6      101.99      102.42        8.63 o   0.3719E-02
  -4  -7   6      451.04      460.83       15.28 o   0.1010E-02
  -3  -7   6     2049.29     2083.95       40.39 o   0.3821E-04
  -2  -7   6      264.32      290.44       10.50 o   0.2061E-02
  -1  -7   6      294.50      328.40       10.68 o   0.1628E-02
   0  -7   6      305.91      309.33       10.51 o   0.2029E-02
   1  -7   6       42.51       39.89        4.49 o   0.4336E-02
   2  -7   6      150.53      131.56        5.50 o   0.3411E-02
   3  -7   6      389.63      415.32       11.52 o   0.1138E-02
   4  -7   6      220.51      212.42        8.93 o   0.2969E-02
   5  -7   6       49.34       46.59        5.33 o   0.4055E-02
   6  -7   6      646.07      634.93       17.86 o   0.5152E-03
   7  -7   6      273.89      273.76       11.56 o   0.2406E-02
   8  -7   6      522.21      549.87       17.48 o   0.6914E-03
   9  -7   6      445.27      453.06       16.84 o   0.1064E-02
  -7  -6   6      226.26      207.36       11.96 o   0.2843E-02
  -6  -6   6        6.76        1.07        4.09 o   0.1408E-01
  -5  -6   6       -1.20        0.31        3.47 o   0.1482E-01
  -4  -6   6      291.58      276.80       11.56 o   0.2237E-02
  -3  -6   6      618.65      649.27       16.80 o   0.4569E-03
  -2  -6   6       13.43       13.10        3.77 o   0.1783E-01
  -1  -6   6      933.64      914.42       20.69 o   0.2209E-03
   0  -6   6     2625.70     2508.52       36.52 o   0.2518E-04
   1  -6   6     1217.12     1211.93       19.22 o   0.1174E-03
   2  -6   6      359.39      356.74       10.04 o   0.1627E-02
   3  -6   6      247.40      244.57        8.80 o   0.2669E-02
   4  -6   6      632.66      623.72       15.92 o   0.5288E-03
   5  -6   6       77.90       76.70        6.08 o   0.3733E-02
   6  -6   6      164.62      174.59        8.54 o   0.3258E-02
   7  -6   6      146.65      164.92        8.75 o   0.3234E-02
   8  -6   6       65.60       80.54        7.39 o   0.3482E-02
   9  -6   6       30.34       32.01        6.44 o   0.5357E-02
  -8  -5   6       31.33       41.64        8.14 o   0.4252E-02
  -7  -5   6        1.98        1.81        4.07 o   0.1462E-01
  -6  -5   6      213.33      219.08       10.44 o   0.2969E-02
  -5  -5   6      330.64      355.98       12.31 o   0.1544E-02
  -4  -5   6      197.94      211.97        8.93 o   0.2826E-02
  -3  -5   6      497.28      508.40       14.24 o   0.7791E-03
  -2  -5   6      483.82      539.77       13.18 o   0.6461E-03
  -1  -5   6        4.83        2.62        1.96 o   0.1453E-01
   0  -5   6      402.54      331.62        8.50 o   0.1427E-02
   1  -5   6      137.56      126.10        4.58 o   0.3504E-02
   2  -5   6        6.21        6.67        1.79 o   0.2657E-01
   3  -5   6      191.11      191.11        7.38 o   0.3274E-02
   4  -5   6      176.16      192.96        7.61 o   0.2909E-02
   5  -5   6      105.34      100.67        6.49 o   0.3677E-02
   6  -5   6      379.42      379.95       12.74 o   0.1410E-02
   7  -5   6      403.87      434.13       14.07 o   0.1107E-02
   8  -5   6      585.44      626.80       18.32 o   0.5175E-03
   9  -5   6      197.12      215.22       11.64 o   0.2805E-02
  -8  -4   6       20.52        8.92        7.73 o   0.2512E-01
  -7  -4   6      103.92       94.46        8.15 o   0.3455E-02
  -6  -4   6       18.61       18.10        4.66 o   0.1002E-01
  -5  -4   6       41.63       42.77        5.07 o   0.4093E-02
  -4  -4   6      277.41      290.02       10.31 o   0.2175E-02
  -3  -4   6      126.64      116.74        6.70 o   0.3534E-02
  -2  -4   6     1617.59     1635.01       23.88 o   0.6333E-04
  -1  -4   6      860.20      884.82       14.17 o   0.2408E-03
   0  -4   6     2568.70     2401.09       34.78 o   0.2666E-04
   1  -4   6     1089.68     1084.22       16.64 o   0.1482E-03
   2  -4   6     2666.26     2594.95       35.83 o   0.2386E-04
   3  -4   6       65.99       47.61        4.64 o   0.3698E-02
   4  -4   6       11.91       17.61        3.19 o   0.9932E-02
   5  -4   6      212.50      218.16        8.73 o   0.2862E-02
   6  -4   6      239.76      266.77       10.13 o   0.2169E-02
   7  -4   6      121.44      141.67        8.21 o   0.3316E-02
   8  -4   6       81.91       76.49        7.87 o   0.3605E-02
   9  -4   6      160.13      149.78       10.58 o   0.3375E-02
  10  -4   6      130.74      135.17       13.66 o   0.3667E-02
  -9  -3   6       44.07       42.69        9.66 o   0.4132E-02
  -8  -3   6      618.49      601.77       28.15 o   0.5731E-03
  -7  -3   6      321.41      347.66       12.38 o   0.1603E-02
  -6  -3   6      255.93      275.35       10.42 o   0.2209E-02
  -5  -3   6       28.22       32.60        4.65 o   0.5043E-02
  -4  -3   6      335.44      366.08        8.27 o   0.1392E-02
  -3  -3   6      749.53      747.11       13.25 o   0.3561E-03
  -2  -3   6     2135.05     1965.65       29.71 o   0.3957E-04
  -1  -3   6       82.91      103.27        3.56 o   0.3408E-02
   0  -3   6     2846.24     2260.64       37.78 o   0.2440E-04
   1  -3   6     2032.73     1663.58       34.08 o   0.4757E-04
   2  -3   6    10254.40     9244.96      126.89 o   0.2456E-05
   3  -3   6     2637.95     2519.62       44.58 o   0.2474E-04
   4  -3   6      244.38      282.25        8.89 o   0.2005E-02
   5  -3   6       64.01       75.56        5.59 o   0.3567E-02
   6  -3   6     1008.70     1093.23       23.49 o   0.1397E-03
   7  -3   6      120.02      123.97        8.10 o   0.3597E-02
   8  -3   6      263.63      268.31       12.25 o   0.2384E-02
   9  -3   6       34.36       30.32        6.40 o   0.5108E-02
  10  -3   6      107.41       87.68       12.37 o   0.3386E-02
  -9  -2   6       59.94       40.73       10.72 o   0.3968E-02
  -8  -2   6        0.69        1.29        5.89 o   0.1465E-01
  -7  -2   6       63.11       58.96        9.84 o   0.3777E-02
  -6  -2   6      195.00      235.05        8.81 o   0.2307E-02
  -5  -2   6       50.36       47.49        3.85 o   0.4051E-02
  -4  -2   6      587.38      661.26       11.30 o   0.4051E-03
  -3  -2   6       11.18        7.95        2.07 o   0.3167E-01
  -2  -2   6      932.89      993.36       18.16 o   0.1637E-03
  -1  -2   6       40.39       84.19        2.47 o   0.3023E-02
   0  -2   6     2000.13     2040.32       27.11 o   0.3813E-04
   1  -2   6     4576.33     4228.99       58.25 o   0.9184E-05
   2  -2   6     3962.64     3556.69       51.01 o   0.1205E-04
   3  -2   6        6.39        3.83        1.65 o   0.1448E-01
   4  -2   6      154.77      151.73        7.29 o   0.3561E-02
   5  -2   6        8.00        3.24        3.75 o   0.1422E-01
   6  -2   6      540.88      548.52       15.81 o   0.6887E-03
   7  -2   6       95.89      114.66        7.58 o   0.3392E-02
   8  -2   6       72.80       78.15        7.65 o   0.3685E-02
   9  -2   6      207.77      204.36       11.83 o   0.3075E-02
  -9  -1   6      205.95      220.78       15.46 o   0.2783E-02
  -8  -1   6      255.58      268.54       16.65 o   0.2431E-02
  -7  -1   6      460.70      460.84       21.71 o   0.1008E-02
  -6  -1   6      681.42      661.34       13.60 o   0.4576E-03
  -5  -1   6      623.43      635.81       15.14 o   0.4798E-03
  -4  -1   6        9.26       21.74        2.24 o   0.6602E-02
  -3  -1   6      505.39      458.69        9.56 o   0.9164E-03
  -2  -1   6      596.29      581.95       10.25 o   0.5991E-03
  -1  -1   6        8.53        2.89        1.54 o   0.1407E-01
   0  -1   6     1015.45     1047.14       15.04 o   0.1507E-03
   1  -1   6     6678.38     6162.70       83.60 o   0.4832E-05
   2  -1   6     5737.85     5053.08       72.62 o   0.6335E-05
   3  -1   6     1235.15     1219.03       18.77 o   0.1134E-03
   4  -1   6     2637.33     2850.55       46.09 o   0.1855E-04
   5  -1   6     1669.37     1700.50       32.69 o   0.5609E-04
   6  -1   6      101.30      113.94        7.49 o   0.3515E-02
   7  -1   6        4.07        3.45        3.97 o   0.1480E-01
   8  -1   6       22.15       21.37        5.45 o   0.7539E-02
   9  -1   6       31.51       24.42       10.63 o   0.6232E-02
  -9   0   6       15.41        3.42        6.39 o   0.1324E-01
  -8   0   6       20.38       20.49        4.48 o   0.8022E-02
  -7   0   6      429.19      442.40       13.42 o   0.1116E-02
  -6   0   6      475.01      480.42       13.65 o   0.9237E-03
  -5   0   6      790.26      784.09       14.08 o   0.3135E-03
  -4   0   6       76.91       92.37        3.74 o   0.3446E-02
  -3   0   6      196.75      273.16        5.17 o   0.1705E-02
  -2   0   6      248.67      290.46        5.55 o   0.1821E-02
  -1   0   6     1981.86     1948.83       26.72 o   0.4250E-04
   0   0   6     1539.62     1480.87       21.53 o   0.7386E-04
   1   0   6      167.42      181.22        5.69 o   0.3134E-02
   2   0   6      325.38      343.12        7.21 o   0.1606E-02
   3   0   6       19.60       12.26        3.46 o   0.1774E-01
   4   0   6      552.25      529.62       14.75 o   0.7311E-03
   5   0   6      101.23      122.97        7.06 o   0.3333E-02
   6   0   6      148.81      159.99        8.45 o   0.3393E-02
   7   0   6      657.29      671.02       18.82 o   0.4364E-03
   8   0   6      331.35      328.90       21.25 o   0.1854E-02
  -9   1   6      378.45      362.54       13.54 o   0.1529E-02
  -8   1   6      404.70      420.09       13.45 o   0.1202E-02
  -7   1   6       53.25       41.35        5.39 o   0.4025E-02
  -6   1   6      846.84      894.71       19.71 o   0.2268E-03
  -5   1   6      144.56      166.84        6.99 o   0.3140E-02
  -4   1   6       15.72        6.74        2.25 o   0.2981E-01
  -3   1   6      184.95      146.72        6.83 o   0.2986E-02
  -2   1   6      542.15      564.66       12.49 o   0.5945E-03
  -1   1   6     2150.41     2111.03       28.90 o   0.3641E-04
   0   1   6     2014.40     2008.58       27.56 o   0.3962E-04
   1   1   6     1577.55     1573.94       27.75 o   0.6482E-04
   2   1   6     3942.18     3706.04       51.74 o   0.1189E-04
   3   1   6     4875.24     4662.55       63.59 o   0.8075E-05
   4   1   6     1506.87     1444.61       23.56 o   0.7843E-04
   5   1   6       61.87       68.79        5.78 o   0.3636E-02
   6   1   6      739.33      743.88       19.59 o   0.3654E-03
   7   1   6      525.47      566.07       25.35 o   0.6193E-03
   8   1   6        6.81        2.43        6.95 o   0.1424E-01
 -10   2   6       12.24        5.22        6.35 o   0.1889E-01
  -9   2   6       22.56       19.61        4.59 o   0.8980E-02
  -8   2   6      916.74      920.01       22.40 o   0.2282E-03
  -7   2   6       29.03       22.97        4.47 o   0.6928E-02
  -6   2   6      962.19      985.77       21.68 o   0.1817E-03
  -5   2   6     2159.77     2320.22       39.03 o   0.2835E-04
  -4   2   6     1954.02     2007.94       35.25 o   0.3808E-04
  -3   2   6       14.17        5.69        2.79 o   0.2437E-01
  -2   2   6     3695.36     3565.99       60.07 o   0.1308E-04
  -1   2   6      296.60      262.97        6.27 o   0.2196E-02
   0   2   6      124.50      121.03        4.12 o   0.3656E-02
   1   2   6      132.37      130.33        5.49 o   0.3668E-02
   2   2   6      406.54      374.39        8.82 o   0.1346E-02
   3   2   6      114.11      138.32        4.92 o   0.3332E-02
   4   2   6     1260.53     1268.03       20.81 o   0.1087E-03
   5   2   6      607.17      645.68       25.12 o   0.4614E-03
   6   2   6       55.11       52.10       10.03 o   0.3911E-02
   7   2   6      118.32      105.16       13.94 o   0.3432E-02
 -10   3   6       37.63       35.37        8.60 o   0.4571E-02
  -9   3   6      587.90      599.90       17.78 o   0.5771E-03
  -8   3   6      368.89      364.41       13.04 o   0.1567E-02
  -7   3   6       21.25       23.22        4.25 o   0.6812E-02
  -6   3   6       61.99       66.32        5.55 o   0.3740E-02
  -5   3   6      647.29      661.65       15.84 o   0.4565E-03
  -4   3   6      239.94      246.62        8.48 o   0.2601E-02
  -3   3   6      241.00      184.20        8.03 o   0.2526E-02
  -2   3   6      503.72      497.71        9.14 o   0.8595E-03
  -1   3   6     1235.93     1175.89       18.45 o   0.1205E-03
   0   3   6     1932.24     1918.43       27.27 o   0.4426E-04
   1   3   6      712.42      724.86       15.57 o   0.3648E-03
   2   3   6     1682.76     1732.37       25.15 o   0.5382E-04
   3   3   6      842.42      856.16       15.29 o   0.2481E-03
   4   3   6      144.40      138.61       11.50 o   0.3541E-02
   5   3   6        7.22        3.69        6.21 o   0.1433E-01
   6   3   6        5.57        1.94        6.85 o   0.1431E-01
   7   3   6       -5.29        1.25        6.95 o   0.1425E-01
 -10   4   6      245.33      215.00       17.11 o   0.2619E-02
  -9   4   6      214.00      187.34       10.39 o   0.2876E-02
  -8   4   6      555.17      554.75       16.58 o   0.7030E-03
  -7   4   6     2327.37     2337.33       43.99 o   0.3101E-04
  -6   4   6     1194.93     1187.33       25.55 o   0.1273E-03
  -5   4   6      801.09      830.37       18.61 o   0.2683E-03
  -4   4   6      640.73      683.74       15.57 o   0.4029E-03
  -3   4   6     1763.23     1893.43       32.50 o   0.4212E-04
  -2   4   6      304.15      239.36        6.98 o   0.2081E-02
  -1   4   6        0.37        0.92        1.57 o   0.1471E-01
   0   4   6      218.28      208.72        6.14 o   0.2968E-02
   1   4   6      370.68      353.35        8.61 o   0.1569E-02
   2   4   6      485.59      517.96       10.51 o   0.7625E-03
   3   4   6      282.20      285.98       10.30 o   0.2244E-02
   4   4   6      572.97      589.33       16.26 o   0.6478E-03
   5   4   6       38.73       31.14        8.42 o   0.4931E-02
   6   4   6      536.05      536.56       26.17 o   0.7646E-03
 -10   5   6       19.32       14.64        8.05 o   0.1270E-01
  -9   5   6      107.41      102.91       12.60 o   0.3636E-02
  -8   5   6       94.30       83.57        7.34 o   0.3533E-02
  -7   5   6       18.26       15.96        4.04 o   0.1161E-01
  -6   5   6      858.34      887.28       20.67 o   0.2358E-03
  -5   5   6      128.71      123.19        6.83 o   0.3597E-02
  -4   5   6      982.82     1031.36       21.37 o   0.1613E-03
  -3   5   6     1364.38     1335.59       26.97 o   0.9514E-04
  -2   5   6     2089.02     1988.04       37.81 o   0.3989E-04
  -1   5   6     1737.27     1665.86       25.72 o   0.5789E-04
   0   5   6     2172.25     2148.95       31.28 o   0.3563E-04
   1   5   6      368.69      396.79        8.91 o   0.1199E-02
   2   5   6      385.22      378.77       12.12 o   0.1452E-02
   3   5   6      127.77      133.17        7.35 o   0.3528E-02
   4   5   6       19.07        8.18        4.56 o   0.2565E-01
   5   5   6        7.82        0.96        6.53 o   0.1388E-01
   6   5   6      354.81      326.34       21.53 o   0.1723E-02
 -10   6   6      136.44      103.48       15.09 o   0.3145E-02
  -9   6   6      382.46      343.54       21.53 o   0.1539E-02
  -8   6   6      766.89      734.84       20.80 o   0.3643E-03
  -7   6   6     1161.44     1173.75       26.52 o   0.1335E-03
  -6   6   6     1162.20     1177.10       25.84 o   0.1280E-03
  -5   6   6       80.13       87.48        6.13 o   0.3618E-02
  -4   6   6      124.39      136.91        6.94 o   0.3446E-02
  -3   6   6       24.84       38.34        3.91 o   0.4182E-02
  -2   6   6       70.29       69.26        5.46 o   0.3753E-02
  -1   6   6      289.07      299.80        7.74 o   0.2026E-02
   0   6   6       13.23       10.80        3.13 o   0.2401E-01
   1   6   6      442.76      453.52       13.25 o   0.1071E-02
   2   6   6      256.32      228.18       10.09 o   0.2559E-02
   3   6   6      114.41       94.92        7.76 o   0.3382E-02
   4   6   6      176.12      155.65        9.46 o   0.3161E-02
   5   6   6      227.57      209.17       16.56 o   0.2806E-02
  -9   7   6       27.42       20.48        8.65 o   0.8150E-02
  -8   7   6       25.92       29.98        4.82 o   0.5003E-02
  -7   7   6      135.59      115.13        8.14 o   0.3391E-02
  -6   7   6      745.27      764.08       19.44 o   0.3446E-03
  -5   7   6      848.31      861.99       20.63 o   0.2533E-03
  -4   7   6     1957.41     1971.96       37.74 o   0.4368E-04
  -3   7   6     1020.31     1063.06       22.83 o   0.1560E-03
  -2   7   6        9.18        5.32        3.11 o   0.2327E-01
  -1   7   6       13.62       15.92        5.24 o   0.1188E-01
   0   7   6      878.90      961.10       31.00 o   0.1845E-03
   1   7   6      312.26      310.41       11.54 o   0.1977E-02
   2   7   6       37.68       33.91        5.11 o   0.4744E-02
   3   7   6        8.51        0.03        3.71 o   0.1369E-01
   4   7   6       13.11        0.22        5.75 o   0.1308E-01
  -9   8   6      176.92      169.57       16.38 o   0.3319E-02
  -8   8   6      278.19      260.97       12.17 o   0.2367E-02
  -7   8   6       99.66      121.54        7.70 o   0.3421E-02
  -6   8   6      600.69      632.68       17.53 o   0.5062E-03
  -5   8   6     1316.95     1359.42       28.83 o   0.9124E-04
  -4   8   6       19.23       19.91        4.05 o   0.8184E-02
  -3   8   6      395.22      407.97       12.92 o   0.1197E-02
  -2   8   6      555.88      578.24       23.92 o   0.6066E-03
  -1   8   6      331.26      381.49       18.17 o   0.1238E-02
   0   8   6     1113.51     1097.80       38.78 o   0.1512E-03
   1   8   6      185.75      192.03        9.20 o   0.3164E-02
   2   8   6      194.68      188.67        9.89 o   0.3178E-02
   3   8   6       36.16       16.72        5.34 o   0.8706E-02
  -8   9   6      179.36      204.80       15.23 o   0.2833E-02
  -7   9   6       19.69       13.72        4.60 o   0.1370E-01
  -6   9   6      482.90      494.82       15.88 o   0.9094E-03
  -5   9   6     1087.27     1105.48       25.98 o   0.1493E-03
  -4   9   6     1356.54     1405.64       43.98 o   0.8694E-04
  -3   9   6       14.81        3.71        5.66 o   0.1332E-01
  -2   9   6      618.35      602.97       27.09 o   0.5702E-03
  -1   9   6       79.72       49.22       11.04 o   0.3443E-02
   0   9   6      179.77      152.47       14.86 o   0.3095E-02
   1   9   6       31.46       18.04        8.23 o   0.8327E-02
   2   9   6        9.80        4.39        6.85 o   0.2095E-01
  -8  10   6      296.43      277.98       19.37 o   0.2198E-02
  -7  10   6       55.41       29.64        6.86 o   0.4689E-02
  -6  10   6       31.42       38.28        5.42 o   0.4487E-02
  -5  10   6       53.82       36.60        9.43 o   0.4283E-02
  -4  10   6       30.22       32.67        7.77 o   0.4821E-02
  -3  10   6       17.80        7.16        6.58 o   0.2707E-01
  -1  10   6      208.71      194.36       16.84 o   0.3025E-02
   0  10   6      140.40      127.89       15.18 o   0.3424E-02
  -7  11   6      259.82      209.43       17.30 o   0.2438E-02
  -6  11   6       62.61       47.29       10.49 o   0.3795E-02
  -5  11   6      115.46      112.52       13.20 o   0.3641E-02
  -4  11   6      610.16      689.29       28.61 o   0.3933E-03
  -3  11   6      734.37      666.42       33.21 o   0.4231E-03
   0 -12   7      230.01      213.38       18.08 o   0.2805E-02
   2 -12   7      743.52      769.36       30.96 o   0.3332E-03
   3 -12   7      152.59      139.67       12.88 o   0.3411E-02
   4 -12   7        8.60        3.54        6.76 o   0.1416E-01
   5 -12   7       57.73       44.48       11.22 o   0.3937E-02
  -1 -11   7       15.50       21.35        5.23 o   0.7348E-02
   0 -11   7       11.36       11.23        4.56 o   0.2150E-01
   1 -11   7        0.07        4.59        3.93 o   0.1707E-01
   2 -11   7       36.71       34.16        7.68 o   0.4809E-02
   3 -11   7      326.38      355.60       18.40 o   0.1522E-02
   4 -11   7      361.39      355.99       19.73 o   0.1621E-02
   5 -11   7      585.46      562.94       27.00 o   0.6455E-03
   6 -11   7      348.28      320.34       21.11 o   0.1769E-02
   7 -11   7      423.58      392.51       16.25 o   0.1285E-02
  -2 -10   7      113.30      104.64        9.12 o   0.3530E-02
  -1 -10   7      111.14      119.25        8.73 o   0.3577E-02
   0 -10   7       12.51        8.57        4.13 o   0.3035E-01
   1 -10   7      294.02      327.50       11.91 o   0.1693E-02
   2 -10   7     1579.14     1557.39       47.80 o   0.7004E-04
   3 -10   7      289.58      307.06       16.61 o   0.1890E-02
   5 -10   7      115.60      123.89       12.33 o   0.3569E-02
   6 -10   7       18.52       16.31        4.51 o   0.1114E-01
   7 -10   7      180.72      180.98       10.74 o   0.3350E-02
   8 -10   7       51.52       41.55        7.34 o   0.4151E-02
  -4  -9   7       94.19      111.20        9.10 o   0.3490E-02
  -3  -9   7       14.61       11.69        4.78 o   0.1854E-01
  -2  -9   7       28.93       25.11        5.30 o   0.6304E-02
  -1  -9   7       -1.43        0.87        2.98 o   0.1475E-01
   0  -9   7        3.75        2.26        3.40 o   0.1467E-01
   1  -9   7      650.09      688.99       17.73 o   0.4124E-03
   2  -9   7      615.31      624.25       24.43 o   0.5314E-03
   3  -9   7      295.97      345.55       15.96 o   0.1535E-02
   4  -9   7      613.70      558.53       17.27 o   0.6167E-03
   5  -9   7      526.53      491.18       16.20 o   0.8233E-03
   6  -9   7      167.08      155.43        9.55 o   0.3382E-02
   7  -9   7       28.77       23.18        5.50 o   0.6841E-02
   8  -9   7      229.22      222.39       11.95 o   0.2859E-02
  -5  -8   7       27.99       22.45        6.08 o   0.7193E-02
  -4  -8   7      173.33      173.38       10.26 o   0.3326E-02
  -3  -8   7      651.89      668.14       19.11 o   0.4430E-03
  -2  -8   7      127.79      161.36        8.02 o   0.3048E-02
  -1  -8   7       50.62       58.49        5.86 o   0.3755E-02
   0  -8   7      596.20      594.88       16.48 o   0.5969E-03
   1  -8   7       45.31       46.91        4.99 o   0.4058E-02
   2  -8   7      176.23      187.58       11.55 o   0.3079E-02
   3  -8   7      750.56      776.85       26.31 o   0.3124E-03
   4  -8   7      451.83      450.58       13.88 o   0.1058E-02
   5  -8   7      344.92      331.79       12.37 o   0.1766E-02
   6  -8   7     1074.71     1115.01       25.77 o   0.1419E-03
   7  -8   7      709.36      761.30       20.35 o   0.3266E-03
   8  -8   7      313.02      301.31       13.81 o   0.2040E-02
   9  -8   7      279.60      264.08       21.07 o   0.2353E-02
  -6  -7   7      189.04      166.86       11.27 o   0.3084E-02
  -5  -7   7      226.40      229.57       11.36 o   0.2914E-02
  -4  -7   7        2.00        0.99        3.37 o   0.1474E-01
  -3  -7   7       37.35       30.32        5.41 o   0.5038E-02
  -2  -7   7      180.51      211.47        8.74 o   0.2709E-02
  -1  -7   7       82.09       86.02        6.28 o   0.3639E-02
   0  -7   7      414.98      417.69       12.66 o   0.1170E-02
   1  -7   7     1485.94     1413.46       29.31 o   0.8193E-04
   2  -7   7     1433.43     1402.98       22.63 o   0.8622E-04
   3  -7   7      822.87      848.53       26.63 o   0.2600E-03
   4  -7   7      995.68     1023.89       22.63 o   0.1706E-03
   5  -7   7      166.25      175.19        8.33 o   0.3317E-02
   6  -7   7      223.73      225.80       10.20 o   0.2828E-02
   7  -7   7        4.55        2.77        3.75 o   0.1464E-01
   8  -7   7       33.74       25.56        6.05 o   0.6179E-02
   9  -7   7       22.91       24.00        6.53 o   0.6715E-02
  -7  -6   7       33.72       12.98        7.77 o   0.1510E-01
  -6  -6   7      101.53       85.87        8.52 o   0.3430E-02
  -5  -6   7      569.18      599.22       17.60 o   0.6012E-03
  -4  -6   7      246.54      252.24       10.81 o   0.2632E-02
  -3  -6   7      347.33      329.00       12.25 o   0.1741E-02
  -2  -6   7      354.92      389.28       11.97 o   0.1207E-02
  -1  -6   7      281.69      289.59        9.96 o   0.2026E-02
   0  -6   7      710.25      718.32       13.22 o   0.3734E-03
   1  -6   7        8.97        6.32        2.30 o   0.3263E-01
   2  -6   7       63.39       73.62        3.75 o   0.3573E-02
   3  -6   7       99.64       79.96        6.00 o   0.3416E-02
   4  -6   7      183.04      181.21        8.25 o   0.3276E-02
   5  -6   7       69.44       66.54        5.91 o   0.3718E-02
   6  -6   7      463.10      500.49       14.65 o   0.7885E-03
   7  -6   7      640.82      658.54       18.70 o   0.4767E-03
   8  -6   7      474.94      517.52       16.81 o   0.7679E-03
   9  -6   7      573.09      604.51       19.81 o   0.5585E-03
  -7  -5   7       41.40       49.11        6.32 o   0.4044E-02
  -6  -5   7       47.70       54.45        6.42 o   0.3858E-02
  -5  -5   7      196.98      214.26        9.71 o   0.2865E-02
  -4  -5   7       -0.30        0.42        2.92 o   0.1479E-01
  -3  -5   7      593.33      581.19       16.05 o   0.6044E-03
  -2  -5   7      252.29      299.74        9.40 o   0.1729E-02
  -1  -5   7     2013.13     2068.28       29.12 o   0.3786E-04
   0  -5   7      493.72      551.24        9.94 o   0.6120E-03
   1  -5   7      947.90     1003.48       19.13 o   0.1677E-03
   2  -5   7      127.56      116.10        5.61 o   0.3539E-02
   3  -5   7      253.08      288.65        8.85 o   0.1960E-02
   4  -5   7      142.72      163.48        7.12 o   0.3178E-02
   5  -5   7      487.94      497.77       14.33 o   0.8129E-03
   6  -5   7       25.74       22.91        4.68 o   0.6720E-02
   7  -5   7       65.62       58.10        6.93 o   0.3720E-02
   8  -5   7       38.83       42.55        6.54 o   0.4169E-02
   9  -5   7       98.88       97.48        9.48 o   0.3716E-02
  -8  -4   7       13.34       13.34        7.87 o   0.1635E-01
  -7  -4   7      168.64      162.81       15.46 o   0.3395E-02
  -6  -4   7      350.35      389.37       13.01 o   0.1294E-02
  -5  -4   7      192.58      182.84        9.18 o   0.3196E-02
  -4  -4   7      361.64      372.04       11.94 o   0.1548E-02
  -3  -4   7      153.92      149.26        7.38 o   0.3530E-02
  -2  -4   7     1130.25     1148.78       18.10 o   0.1263E-03
  -1  -4   7        1.07        1.19        1.75 o   0.1484E-01
   0  -4   7        4.37        0.45        1.58 o   0.1431E-01
   1  -4   7       21.01       21.65        2.30 o   0.7366E-02
   2  -4   7      326.00      291.11        7.36 o   0.1947E-02
   3  -4   7     7746.11     7192.92      120.27 o   0.3799E-05
   4  -4   7      156.80      151.12        7.27 o   0.3523E-02
   5  -4   7       95.41       84.58        6.56 o   0.3558E-02
   6  -4   7        8.51        7.89        3.80 o   0.3326E-01
   7  -4   7      330.98      344.23       13.06 o   0.1728E-02
   8  -4   7       90.83       96.81        8.32 o   0.3653E-02
   9  -4   7      123.77      125.56       10.09 o   0.3693E-02
  -9  -3   7       19.27        7.25        8.23 o   0.2655E-01
  -8  -3   7       67.44       45.58       11.36 o   0.3723E-02
  -7  -3   7       19.37       16.58        7.77 o   0.1017E-01
  -6  -3   7      221.43      262.48        9.78 o   0.2083E-02
  -5  -3   7      631.32      693.04       16.58 o   0.3745E-03
  -4  -3   7      803.66      802.16       14.70 o   0.3045E-03
  -3  -3   7      725.75      743.36       13.15 o   0.3370E-03
  -2  -3   7     2728.39     2656.19       37.17 o   0.2283E-04
  -1  -3   7     1550.02     1557.72       27.76 o   0.6627E-04
   0  -3   7       30.48       66.07        2.49 o   0.3195E-02
   1  -3   7      692.21      778.09       11.76 o   0.2799E-03
   2  -3   7    13285.97    11976.79      163.87 o   0.1661E-05
   3  -3   7      714.19      697.59       16.18 o   0.4018E-03
   4  -3   7        2.92        3.51        2.82 o   0.1478E-01
   5  -3   7       60.22       62.26        5.67 o   0.3733E-02
   6  -3   7        7.71        3.89        4.10 o   0.1429E-01
   7  -3   7      201.26      201.33       10.38 o   0.3156E-02
   8  -3   7       46.16       34.41        6.89 o   0.4623E-02
   9  -3   7      427.35      382.46       16.73 o   0.1278E-02
  -9  -2   7       99.46       87.02       12.93 o   0.3489E-02
  -8  -2   7      145.64      156.82       14.35 o   0.3370E-02
  -7  -2   7      553.35      573.58       24.93 o   0.6223E-03
  -6  -2   7      429.19      465.83       20.98 o   0.9298E-03
  -5  -2   7       17.19       11.80        3.11 o   0.1758E-01
  -4  -2   7      457.25      482.16        9.88 o   0.8672E-03
  -3  -2   7       77.24       81.40        4.88 o   0.3623E-02
  -2  -2   7       73.76       72.89        3.53 o   0.3732E-02
  -1  -2   7      952.08      898.13       14.93 o   0.2184E-03
   0  -2   7      278.56      318.72        7.89 o   0.1674E-02
   1  -2   7      455.49      474.16        8.66 o   0.8571E-03
   2  -2   7        7.25        5.51        1.78 o   0.2120E-01
   3  -2   7      505.21      572.18       12.96 o   0.5542E-03
   4  -2   7      674.43      688.98       16.72 o   0.4147E-03
   5  -2   7      395.45      445.44       12.84 o   0.9147E-03
   6  -2   7       44.41       33.89        5.75 o   0.4544E-02
   7  -2   7        3.29        4.53        4.29 o   0.1428E-01
   8  -2   7       45.29       50.01        6.77 o   0.3979E-02
   9  -2   7       -1.40        1.13        4.73 o   0.1467E-01
  -9  -1   7        7.08        1.37        6.39 o   0.1403E-01
  -8  -1   7      150.47      125.49       13.75 o   0.3177E-02
  -7  -1   7      237.92      228.71       15.92 o   0.2774E-02
  -6  -1   7       54.51       49.83        8.60 o   0.3921E-02
  -5  -1   7      570.12      588.57       14.99 o   0.5862E-03
  -4  -1   7      686.89      690.84       12.59 o   0.4115E-03
  -3  -1   7     6281.46     6129.38       79.88 o   0.5227E-05
  -2  -1   7      980.52     1007.35       15.27 o   0.1653E-03
  -1  -1   7     2774.85     2726.42       46.09 o   0.2203E-04
   0  -1   7      243.10      266.39        5.76 o   0.2270E-02
   1  -1   7      145.73      258.10        5.49 o   0.1584E-02
   2  -1   7      219.56      182.86        5.77 o   0.2860E-02
   3  -1   7      422.38      431.01       11.98 o   0.1107E-02
   4  -1   7       37.61       30.98        4.94 o   0.4946E-02
   5  -1   7      192.08      207.86        9.02 o   0.2906E-02
   6  -1   7       66.45       62.17        6.64 o   0.3737E-02
   7  -1   7       52.95       60.63        6.56 o   0.3673E-02
   8  -1   7       94.07       90.70        8.57 o   0.3621E-02
  -9   0   7      526.39      524.40       24.75 o   0.8029E-03
  -8   0   7      323.94      329.17       12.24 o   0.1880E-02
  -7   0   7      522.25      507.88       15.21 o   0.8148E-03
  -6   0   7      153.58      174.87        7.73 o   0.3106E-02
  -5   0   7      472.32      493.19       13.40 o   0.8605E-03
  -4   0   7        1.70        0.16        2.54 o   0.1464E-01
  -3   0   7      216.39      243.28        5.64 o   0.2312E-02
  -2   0   7      253.65      290.59        5.95 o   0.1899E-02
  -1   0   7      631.09      641.98       10.75 o   0.4757E-03
   0   0   7        7.25       11.88        1.88 o   0.2072E-01
   1   0   7     2429.22     2387.18       40.74 o   0.2851E-04
   2   0   7     1390.96     1391.63       21.02 o   0.8362E-04
   3   0   7     2967.09     2900.32       40.63 o   0.1950E-04
   4   0   7     1231.37     1235.09       25.77 o   0.1135E-03
   5   0   7      395.96      412.70       13.16 o   0.1182E-02
   6   0   7       88.35       83.89        7.32 o   0.3657E-02
   7   0   7       23.81       14.69        5.43 o   0.1127E-01
   8   0   7      213.72      211.62       17.39 o   0.3045E-02
  -9   1   7      147.16      143.11        9.01 o   0.3572E-02
  -8   1   7      256.64      256.40       10.85 o   0.2535E-02
  -7   1   7      653.50      665.81       17.51 o   0.4604E-03
  -6   1   7      171.88      189.19        8.12 o   0.3001E-02
  -5   1   7     3563.43     3494.93       60.59 o   0.1392E-04
  -4   1   7      656.46      606.78       15.78 o   0.5128E-03
  -3   1   7      551.53      611.38       13.45 o   0.4860E-03
  -2   1   7     2881.80     2846.73       48.31 o   0.2056E-04
  -1   1   7     3685.77     3447.16       47.93 o   0.1348E-04
   0   1   7      404.11      398.82        8.20 o   0.1323E-02
   1   1   7     1026.55      962.89       16.37 o   0.1862E-03
   2   1   7     1279.97     1149.08       19.98 o   0.1173E-03
   3   1   7        0.26        1.45        2.25 o   0.1466E-01
   4   1   7       10.95        7.83        3.80 o   0.3206E-01
   5   1   7      594.13      591.47       16.55 o   0.6088E-03
   6   1   7      187.36      177.67        9.74 o   0.3257E-02
   7   1   7      394.83      375.48       22.54 o   0.1422E-02
   8   1   7       23.14       23.58        9.43 o   0.6462E-02
 -10   2   7       21.76       25.49        7.22 o   0.5542E-02
  -9   2   7      219.89      222.40       10.53 o   0.2976E-02
  -8   2   7      167.45      179.21        8.90 o   0.3197E-02
  -7   2   7       52.33       50.44        5.71 o   0.3962E-02
  -6   2   7     2189.18     2139.00       40.95 o   0.3557E-04
  -5   2   7      271.73      313.81        9.74 o   0.1732E-02
  -4   2   7      110.08      109.17        6.13 o   0.3678E-02
  -3   2   7      135.08      188.44        6.20 o   0.2440E-02
  -2   2   7      416.98      316.44       10.93 o   0.1349E-02
  -1   2   7     1033.27     1127.55       15.96 o   0.1234E-03
   0   2   7      780.18      807.18       13.16 o   0.2821E-03
   1   2   7     1243.46     1285.85       19.37 o   0.1019E-03
   2   2   7       13.83       23.52        2.67 o   0.6871E-02
   3   2   7      326.03      386.26        8.42 o   0.1221E-02
   4   2   7      268.05      272.57       10.14 o   0.2357E-02
   5   2   7      108.01      127.73       11.82 o   0.3311E-02
   6   2   7       14.54       19.30        7.22 o   0.7708E-02
   7   2   7      156.59      144.08       15.73 o   0.3404E-02
 -10   3   7      189.80      171.78       14.63 o   0.3114E-02
  -9   3   7      734.44      714.51       20.64 o   0.3917E-03
  -8   3   7      600.46      595.95       17.57 o   0.5893E-03
  -7   3   7      284.04      262.32       11.07 o   0.2312E-02
  -6   3   7      325.67      348.40       11.21 o   0.1540E-02
  -5   3   7     2307.73     2333.34       41.93 o   0.3009E-04
  -4   3   7     1164.23     1203.74       23.89 o   0.1136E-03
  -3   3   7      132.74      154.92        6.35 o   0.3199E-02
  -2   3   7        9.91        2.06        2.72 o   0.1376E-01
  -1   3   7      113.30      107.65        4.15 o   0.3647E-02
   0   3   7      134.00      130.97        4.86 o   0.3650E-02
   1   3   7        3.50        3.12        2.11 o   0.1478E-01
   2   3   7      557.86      548.07       11.53 o   0.6625E-03
   3   3   7     2596.64     2671.98       37.34 o   0.2208E-04
   4   3   7      923.85      948.51       21.62 o   0.1969E-03
   5   3   7      184.14      169.86       13.94 o   0.3226E-02
   6   3   7      335.35      351.57       20.24 o   0.1653E-02
   7   3   7      186.49      151.80       17.07 o   0.2989E-02
 -10   4   7       67.21       69.80       10.90 o   0.3705E-02
  -9   4   7      188.97      181.85        9.90 o   0.3254E-02
  -8   4   7        8.21        0.60        3.51 o   0.1380E-01
  -7   4   7       21.14       15.69        4.05 o   0.1122E-01
  -6   4   7      267.41      285.59       10.23 o   0.2162E-02
  -5   4   7       92.37       89.72        6.28 o   0.3695E-02
  -4   4   7      152.01      147.81        7.30 o   0.3571E-02
  -3   4   7      109.51      109.53        5.97 o   0.3653E-02
  -2   4   7      207.97      237.42        8.00 o   0.2334E-02
  -1   4   7      682.22      757.37       12.38 o   0.3051E-03
   0   4   7     1187.97     1205.61       19.03 o   0.1186E-03
   1   4   7      313.41      307.51        9.94 o   0.2016E-02
   2   4   7       93.78       88.99        4.87 o   0.3656E-02
   3   4   7       11.36        6.89        3.35 o   0.3179E-01
   4   4   7       61.23       58.17        6.01 o   0.3804E-02
   5   4   7        3.73        8.19        5.93 o   0.2762E-01
   6   4   7       35.38       33.69        9.71 o   0.4970E-02
 -10   5   7       13.85        4.09        7.22 o   0.1351E-01
  -9   5   7      347.89      344.00       13.65 o   0.1723E-02
  -8   5   7      339.95      325.10       12.98 o   0.1810E-02
  -7   5   7     1367.32     1380.17       29.97 o   0.9079E-04
  -6   5   7      514.62      504.76       15.13 o   0.8331E-03
  -5   5   7      523.66      554.52       14.69 o   0.6642E-03
  -4   5   7      430.92      448.55       12.85 o   0.1024E-02
  -3   5   7      589.35      628.41       15.19 o   0.4632E-03
  -2   5   7      137.54      148.95        6.72 o   0.3374E-02
  -1   5   7      102.26       93.14        6.09 o   0.3551E-02
   0   5   7       27.80       26.44        3.10 o   0.5591E-02
   1   5   7       39.47       86.12        5.20 o   0.3010E-02
   2   5   7      258.78      247.00        9.81 o   0.2560E-02
   3   5   7      864.25      886.57       21.29 o   0.2414E-03
   4   5   7     1538.47     1597.48       33.03 o   0.6381E-04
   5   5   7      615.64      618.39       27.65 o   0.5604E-03
 -10   6   7       24.79       11.08        7.64 o   0.1956E-01
  -9   6   7       13.75        6.32        4.30 o   0.2825E-01
  -8   6   7       21.87       14.57        4.46 o   0.1125E-01
  -7   6   7       93.24       79.63        7.30 o   0.3473E-02
  -6   6   7      469.35      490.80       14.64 o   0.8671E-03
  -5   6   7      167.88      146.55        8.22 o   0.3235E-02
  -4   6   7      394.42      410.21       12.56 o   0.1213E-02
  -3   6   7     2876.40     2910.24       51.15 o   0.1976E-04
  -2   6   7       39.47       37.46        4.77 o   0.4418E-02
  -1   6   7      347.72      336.53       11.48 o   0.1734E-02
   0   6   7       26.45       23.45        3.82 o   0.6609E-02
   1   6   7      232.47      234.85        9.40 o   0.2849E-02
   2   6   7      217.33      218.96        9.52 o   0.2923E-02
   3   6   7       99.25       94.35        7.50 o   0.3627E-02
   4   6   7       36.27       30.46        5.54 o   0.5278E-02
   5   6   7      283.05      235.76       18.08 o   0.2267E-02
  -9   7   7        3.82        9.27        6.16 o   0.2503E-01
  -8   7   7      590.43      613.66       18.42 o   0.5271E-03
  -7   7   7      593.56      572.83       17.78 o   0.6220E-03
  -6   7   7        8.19        7.54        3.45 o   0.3334E-01
  -5   7   7       75.17       87.52        6.43 o   0.3516E-02
  -4   7   7      191.55      211.70        8.90 o   0.2873E-02
  -3   7   7       40.69       38.42        5.09 o   0.4416E-02
  -2   7   7      128.53      153.66        7.24 o   0.3123E-02
  -1   7   7     1247.70     1190.22       40.16 o   0.1204E-03
   0   7   7      394.65      423.02       19.60 o   0.1085E-02
   1   7   7      574.26      562.27       16.50 o   0.6673E-03
   2   7   7       42.25       30.26        5.34 o   0.4956E-02
   3   7   7      212.80      192.85       10.49 o   0.2947E-02
   4   7   7      142.81      109.80        9.08 o   0.3190E-02
  -9   8   7       10.63       13.46        7.73 o   0.1578E-01
  -8   8   7       52.63       45.22        6.68 o   0.4038E-02
  -7   8   7      235.25      214.78       10.98 o   0.2761E-02
  -6   8   7      299.93      291.70       12.09 o   0.2159E-02
  -5   8   7      825.47      833.58       21.39 o   0.2903E-03
  -4   8   7      469.58      485.21       14.80 o   0.9422E-03
  -3   8   7      372.54      396.75       12.98 o   0.1281E-02
  -2   8   7      858.20      824.06       32.02 o   0.2747E-03
  -1   8   7      218.05      224.03       15.04 o   0.2821E-02
   0   8   7       89.01       62.30       11.13 o   0.3349E-02
   1   8   7       27.92       32.64        7.18 o   0.4693E-02
   2   8   7       11.11        3.84        3.72 o   0.1386E-01
   3   8   7       32.80        8.73        5.27 o   0.2252E-01
  -8   9   7       18.56       19.84        5.01 o   0.8540E-02
  -7   9   7       91.43       81.39        8.10 o   0.3581E-02
  -6   9   7       86.55       88.76        7.63 o   0.3686E-02
  -5   9   7        7.84        0.75        3.74 o   0.1387E-01
  -4   9   7      375.83      407.86       20.38 o   0.1190E-02
  -3   9   7      454.91      463.79       22.82 o   0.1034E-02
  -2   9   7      326.61      361.03       19.37 o   0.1495E-02
   0   9   7      101.16       93.58       12.70 o   0.3592E-02
   1   9   7      192.19      196.22       15.64 o   0.3210E-02
  -8  10   7       43.33       35.58        8.46 o   0.4481E-02
  -7  10   7      188.24      185.86       10.77 o   0.3236E-02
  -6  10   7      118.80      112.24        9.28 o   0.3549E-02
  -5  10   7      384.16      374.03       21.34 o   0.1477E-02
  -4  10   7      524.32      531.78       25.81 o   0.7592E-03
  -3  10   7      247.81      204.75       17.25 o   0.2526E-02
  -2  10   7      162.75      116.04       15.32 o   0.2841E-02
  -1  10   7       34.41       14.67        8.19 o   0.1146E-01
  -5  11   7      162.80      149.74       15.96 o   0.3291E-02
  -1 -11   8      247.95      256.08       18.26 o   0.2570E-02
   0 -11   8       33.95       28.26        6.08 o   0.5610E-02
   1 -11   8      176.28      172.79       14.21 o   0.3330E-02
   2 -11   8      171.17      163.08       13.75 o   0.3328E-02
   3 -11   8       57.78       61.85       10.03 o   0.3717E-02
   5 -11   8       86.21       95.83       12.19 o   0.3553E-02
   6 -11   8       63.44       58.91       11.82 o   0.3775E-02
   7 -11   8      195.51      141.74       15.13 o   0.2714E-02
  -2 -10   8       17.34       21.29        5.38 o   0.7809E-02
  -1 -10   8      187.50      186.60       10.16 o   0.3281E-02
   0 -10   8       57.48       59.64        6.70 o   0.3868E-02
   1 -10   8      112.52      121.40       11.50 o   0.3593E-02
   2 -10   8      829.59      844.81       30.91 o   0.2567E-03
   3 -10   8      817.12      787.46       30.41 o   0.3069E-03
   4 -10   8      610.94      522.31       26.77 o   0.6497E-03
   5 -10   8      671.80      627.36       28.89 o   0.4947E-03
   6 -10   8      158.89      150.87        9.85 o   0.3464E-02
   7 -10   8        5.93        1.49        4.49 o   0.1422E-01
  -4  -9   8       96.88       88.96       11.91 o   0.3547E-02
  -3  -9   8       76.68       67.52        8.14 o   0.3622E-02
  -2  -9   8      144.42      135.56        9.26 o   0.3533E-02
  -1  -9   8       15.50       18.56        4.21 o   0.8727E-02
   0  -9   8      109.14      122.04        7.73 o   0.3553E-02
   1  -9   8      140.37      161.33        8.08 o   0.3235E-02
   2  -9   8        3.08        4.59        4.05 o   0.2213E-01
   3  -9   8        1.70        0.02        4.19 o   0.1485E-01
   4  -9   8       21.87       11.57        4.22 o   0.1764E-01
   5  -9   8      159.85      154.19        8.73 o   0.3454E-02
   6  -9   8      177.17      175.24        9.65 o   0.3386E-02
   7  -9   8      537.89      566.25       17.96 o   0.6494E-03
   8  -9   8      423.26      409.36       16.60 o   0.1254E-02
  -5  -8   8      286.04      311.67       17.62 o   0.1932E-02
  -4  -8   8       78.73       84.05        8.00 o   0.3657E-02
  -3  -8   8       22.26       15.03        4.90 o   0.1233E-01
  -2  -8   8      911.10      931.09       23.28 o   0.2147E-03
  -1  -8   8      297.70      316.03       11.50 o   0.1858E-02
   0  -8   8      250.32      252.28       10.25 o   0.2587E-02
   1  -8   8      296.57      302.04       10.78 o   0.2104E-02
   2  -8   8     1602.96     1640.06       45.27 o   0.6139E-04
   3  -8   8     1613.91     1612.92       44.94 o   0.6524E-04
   4  -8   8     1549.93     1457.45       32.24 o   0.7575E-04
   5  -8   8      188.03      168.33        9.17 o   0.3149E-02
   6  -8   8      643.03      646.52       18.82 o   0.4877E-03
   7  -8   8      218.39      247.24       11.08 o   0.2329E-02
   8  -8   8       10.35        5.04        5.18 o   0.1976E-01
  -6  -7   8      144.90      150.72       13.48 o   0.3478E-02
  -5  -7   8      590.20      639.93       18.92 o   0.4926E-03
  -4  -7   8     1142.08     1214.49       27.48 o   0.1178E-03
  -3  -7   8     1485.36     1495.79       32.26 o   0.7802E-04
  -2  -7   8     1162.50     1146.40       26.28 o   0.1362E-03
  -1  -7   8       57.89       52.79        5.71 o   0.3849E-02
   0  -7   8        1.47        2.01        3.03 o   0.1463E-01
   1  -7   8       42.55       40.63        4.72 o   0.4287E-02
   2  -7   8       71.72       69.73        8.00 o   0.3745E-02
   3  -7   8       11.43        5.53        3.30 o   0.2556E-01
   4  -7   8      592.98      591.46       16.35 o   0.6016E-03
   5  -7   8      383.03      383.58       13.30 o   0.1454E-02
   6  -7   8      575.96      568.44       17.31 o   0.6527E-03
   7  -7   8      212.64      216.75       10.78 o   0.2985E-02
   8  -7   8      485.48      501.30       17.52 o   0.8926E-03
  -6  -6   8       13.50       11.22        4.91 o   0.2285E-01
  -5  -6   8       29.39       25.70        5.68 o   0.5706E-02
  -4  -6   8        4.23        2.27        3.39 o   0.1456E-01
  -3  -6   8        0.53        1.21        3.03 o   0.1471E-01
  -2  -6   8      168.92      173.64        8.35 o   0.3200E-02
  -1  -6   8      130.30      132.00        7.11 o   0.3641E-02
   0  -6   8      996.41     1072.24       17.15 o   0.1436E-03
   1  -6   8      713.53      704.74       13.34 o   0.4025E-03
   2  -6   8      177.11      193.96        7.34 o   0.2947E-02
   3  -6   8      905.31      922.97       20.48 o   0.2176E-03
   4  -6   8     1751.00     1731.87       34.11 o   0.5568E-04
   5  -6   8      809.92      823.00       20.33 o   0.2834E-03
   6  -6   8       -1.45        0.16        3.02 o   0.1484E-01
   7  -6   8        6.46        4.81        4.21 o   0.1545E-01
   8  -6   8       -1.56        0.86        4.12 o   0.1476E-01
   9  -6   8       35.40       32.77        7.31 o   0.4949E-02
  -7  -5   8      238.93      245.87       18.22 o   0.2778E-02
  -6  -5   8      242.36      233.09       11.32 o   0.2723E-02
  -5  -5   8      785.17      801.58       20.80 o   0.3076E-03
  -4  -5   8     1417.42     1374.00       30.16 o   0.8995E-04
  -3  -5   8      572.23      609.59       15.76 o   0.5407E-03
  -2  -5   8      310.58      306.39       10.63 o   0.2026E-02
  -1  -5   8      687.54      667.89       12.99 o   0.4400E-03
   0  -5   8       15.35       14.14        2.49 o   0.1302E-01
   1  -5   8       60.72       44.28        3.67 o   0.3849E-02
   2  -5   8      270.05      281.19        8.98 o   0.2229E-02
   3  -5   8     2021.67     1913.60       36.98 o   0.4315E-04
   4  -5   8      808.96      851.36       19.10 o   0.2533E-03
   5  -5   8      374.93      384.62       12.79 o   0.1452E-02
   6  -5   8      624.68      663.44       17.91 o   0.4372E-03
   7  -5   8      241.78      240.38       11.36 o   0.2747E-02
   8  -5   8       11.80        6.04        5.06 o   0.2633E-01
   9  -5   8      252.25      237.76       13.18 o   0.2618E-02
  -8  -4   8       37.72       21.28        9.66 o   0.7205E-02
  -7  -4   8       19.78       15.87        7.73 o   0.1063E-01
  -6  -4   8        7.36        6.35        6.07 o   0.3033E-01
  -5  -4   8      251.49      278.93       10.49 o   0.2092E-02
  -4  -4   8      163.24      175.39        8.05 o   0.3174E-02
  -3  -4   8      701.96      740.28       17.15 o   0.3420E-03
  -2  -4   8     1587.49     1583.67       24.13 o   0.6547E-04
  -1  -4   8     3995.02     3785.24       52.97 o   0.1153E-04
   0  -4   8      352.74      347.22        8.03 o   0.1603E-02
   1  -4   8      184.81      184.25        6.84 o   0.3285E-02
   2  -4   8     1115.35     1001.04       22.36 o   0.1603E-03
   3  -4   8      639.03      628.03       15.61 o   0.5144E-03
   4  -4   8      224.07      244.95        9.22 o   0.2433E-02
   5  -4   8     1763.26     1793.43       34.69 o   0.5000E-04
   6  -4   8       43.20       35.57        5.71 o   0.4576E-02
   7  -4   8      971.46     1025.32       24.98 o   0.1672E-03
   8  -4   8      286.06      288.97       13.27 o   0.2276E-02
   9  -4   8       71.99       76.96        8.93 o   0.3671E-02
  -8  -3   8       15.69        4.02        7.87 o   0.1322E-01
  -7  -3   8      244.68      258.95       17.16 o   0.2463E-02
  -6  -3   8     1578.81     1602.87       49.64 o   0.6516E-04
  -5  -3   8      241.28      268.41        9.84 o   0.2192E-02
  -4  -3   8      119.66      110.34        5.37 o   0.3533E-02
  -3  -3   8      444.33      461.63        9.83 o   0.1036E-02
  -2  -3   8      560.43      563.29       13.43 o   0.6616E-03
  -1  -3   8      223.23      204.54        6.18 o   0.2896E-02
   0  -3   8       66.58       78.35        3.46 o   0.3558E-02
   1  -3   8       16.65       12.67        2.34 o   0.1461E-01
   2  -3   8       57.73       55.57        3.38 o   0.3858E-02
   3  -3   8       59.20       56.17        4.90 o   0.3830E-02
   4  -3   8      652.02      701.13       16.59 o   0.3980E-03
   5  -3   8     1229.25     1286.15       26.81 o   0.1025E-03
   6  -3   8      986.96     1009.72       24.01 o   0.1810E-03
   7  -3   8      109.58      114.61        8.54 o   0.3624E-02
   8  -3   8       36.50       33.42        6.69 o   0.4814E-02
   9  -3   8        0.74        8.20        5.47 o   0.3012E-01
  -9  -2   8       84.78       58.90       12.37 o   0.3373E-02
  -8  -2   8       51.20       55.09       10.53 o   0.3832E-02
  -7  -2   8      315.89      359.08       19.09 o   0.1399E-02
  -6  -2   8      209.31      188.04       15.13 o   0.2965E-02
  -5  -2   8      106.33      116.05        7.09 o   0.3558E-02
  -4  -2   8     1420.43     1379.70       27.74 o   0.8836E-04
  -3  -2   8      367.23      425.23        8.46 o   0.9964E-03
  -2  -2   8     1322.68     1297.07       20.16 o   0.9728E-04
  -1  -2   8     1545.09     1449.42       22.60 o   0.7501E-04
   0  -2   8     3354.91     3270.97       44.38 o   0.1552E-04
   1  -2   8      184.83      183.12        5.41 o   0.3239E-02
   2  -2   8       31.71       28.21        2.77 o   0.5520E-02
   3  -2   8       91.27       69.87        5.86 o   0.3396E-02
   4  -2   8      109.00      109.53        6.90 o   0.3712E-02
   5  -2   8       19.14       22.48        4.78 o   0.6633E-02
   6  -2   8      198.82      200.26        9.88 o   0.3006E-02
   7  -2   8        3.80        3.18        4.58 o   0.1436E-01
   8  -2   8      425.33      446.26       16.21 o   0.1079E-02
   9  -2   8      110.54      100.96       12.24 o   0.3519E-02
  -9  -1   8      318.51      288.82       20.01 o   0.2007E-02
  -8  -1   8       85.65       59.92       11.96 o   0.3357E-02
  -7  -1   8       56.58       45.50        9.61 o   0.3924E-02
  -6  -1   8       33.08       30.19        4.63 o   0.5141E-02
  -5  -1   8      605.06      613.31       16.07 o   0.5570E-03
  -4  -1   8       88.90       84.81        5.95 o   0.3694E-02
  -3  -1   8       20.81       18.48        2.65 o   0.8712E-02
  -2  -1   8      992.05      968.31       15.77 o   0.1889E-03
  -1  -1   8     1155.39     1155.76       17.64 o   0.1260E-03
   0  -1   8     1370.21     1447.25       20.37 o   0.7554E-04
   1  -1   8       41.86       23.63        3.56 o   0.5479E-02
   2  -1   8      384.54      448.25        8.44 o   0.8811E-03
   3  -1   8      256.83      247.48        9.46 o   0.2585E-02
   4  -1   8     1133.29     1136.71       24.61 o   0.1348E-03
   5  -1   8      424.39      438.27       14.01 o   0.1100E-02
   6  -1   8      291.46      295.56       12.13 o   0.2175E-02
   7  -1   8      107.16      111.30        8.64 o   0.3642E-02
   8  -1   8      211.31      192.05       11.35 o   0.2984E-02
 -10   0   8       48.44       15.36        9.11 o   0.8773E-02
  -9   0   8       28.06        2.55        7.68 o   0.1140E-01
  -8   0   8        4.78        6.41        5.80 o   0.2776E-01
  -7   0   8       72.61       61.16        6.51 o   0.3640E-02
  -6   0   8       40.11       36.92        5.07 o   0.4490E-02
  -5   0   8      932.13     1053.16       21.19 o   0.1532E-03
  -4   0   8      881.48      924.23       19.77 o   0.2165E-03
  -3   0   8     1168.30     1203.07       23.59 o   0.1133E-03
  -2   0   8      413.25      443.95        8.32 o   0.9712E-03
  -1   0   8     1535.01     1458.47       22.29 o   0.7636E-04
   0   0   8        9.29        7.23        2.17 o   0.3287E-01
   1   0   8      453.44      410.72        9.32 o   0.1124E-02
   2   0   8      340.47      335.31        8.22 o   0.1787E-02
   3   0   8      376.45      381.34       11.83 o   0.1354E-02
   4   0   8      333.40      374.92       11.63 o   0.1351E-02
   5   0   8      188.24      208.75        9.43 o   0.2769E-02
   6   0   8       22.86       27.69        5.25 o   0.5974E-02
   7   0   8        9.29        6.92        4.67 o   0.3289E-01
   8   0   8      843.53      849.93       36.11 o   0.2801E-03
 -10   1   8       96.37       65.40       12.05 o   0.3239E-02
  -9   1   8      418.84      403.15       14.88 o   0.1287E-02
  -8   1   8      331.67      340.79       12.60 o   0.1762E-02
  -7   1   8       67.97       59.55        6.35 o   0.3671E-02
  -6   1   8       64.72       62.88        5.79 o   0.3772E-02
  -5   1   8     1623.89     1677.86       32.00 o   0.5820E-04
  -4   1   8       47.75       53.34        4.75 o   0.3827E-02
  -3   1   8      123.58      118.27        6.31 o   0.3634E-02
  -2   1   8     1136.74     1140.32       22.72 o   0.1302E-03
  -1   1   8     1316.38     1277.13       19.77 o   0.1028E-03
   0   1   8     4525.68     4321.99       58.92 o   0.9186E-05
   1   1   8     1380.67     1394.76       21.27 o   0.8807E-04
   2   1   8      223.43      300.16        6.81 o   0.1681E-02
   3   1   8       42.40       54.06        3.74 o   0.3795E-02
   4   1   8      122.55      117.71        7.55 o   0.3628E-02
   5   1   8       22.66       14.49        4.92 o   0.1258E-01
   6   1   8       97.22       92.15        7.94 o   0.3640E-02
   7   1   8      513.51      535.07       26.31 o   0.7152E-03
 -10   2   8       93.43       69.98        8.48 o   0.3282E-02
  -9   2   8      130.90      132.58        8.99 o   0.3668E-02
  -8   2   8     1461.19     1539.98       32.10 o   0.7044E-04
  -7   2   8       56.47       37.28        5.97 o   0.4065E-02
  -6   2   8      145.55      182.87        7.85 o   0.2874E-02
  -5   2   8      159.37      179.67        7.97 o   0.3104E-02
  -4   2   8     1227.98     1339.48       25.16 o   0.8925E-04
  -3   2   8      454.59      538.74       12.56 o   0.6130E-03
  -2   2   8     1141.98     1097.79       23.03 o   0.1431E-03
  -1   2   8       43.56       49.27        3.09 o   0.4039E-02
   0   2   8       46.22       42.83        3.27 o   0.4152E-02
   1   2   8      186.44      190.39        6.01 o   0.3091E-02
   2   2   8      251.54      257.21        7.38 o   0.2354E-02
   3   2   8      887.11      887.23       20.32 o   0.2358E-03
   4   2   8      330.66      345.92       11.62 o   0.1663E-02
   5   2   8      109.58      105.81       12.24 o   0.3638E-02
   6   2   8      236.40      254.52       17.20 o   0.2462E-02
   7   2   8       81.65       56.48       12.56 o   0.3406E-02
 -10   3   8      354.76      339.62       20.15 o   0.1701E-02
  -9   3   8      170.62      153.84        9.58 o   0.3264E-02
  -8   3   8      106.84      102.47        8.04 o   0.3616E-02
  -7   3   8       49.38       33.08        5.59 o   0.4393E-02
  -6   3   8      332.66      342.88       11.79 o   0.1732E-02
  -5   3   8      302.74      340.59       10.74 o   0.1490E-02
  -4   3   8      173.54      184.91        7.68 o   0.3136E-02
  -3   3   8       21.67       24.82        3.66 o   0.6047E-02
  -2   3   8     1315.39     1503.78       26.09 o   0.6683E-04
  -1   3   8      949.97      979.34       20.35 o   0.1826E-03
   0   3   8     1940.60     1933.24       28.29 o   0.4365E-04
   1   3   8      679.27      728.70       13.04 o   0.3451E-03
   2   3   8      496.89      530.83       11.01 o   0.7325E-03
   3   3   8       38.14       30.45        4.77 o   0.4816E-02
   4   3   8        3.82        0.65        6.07 o   0.1476E-01
   5   3   8        6.53        0.16        6.76 o   0.1397E-01
   6   3   8        9.84        0.22        6.85 o   0.1352E-01
 -10   4   8       24.75        7.00        7.77 o   0.2437E-01
  -9   4   8       93.89       87.69        7.99 o   0.3626E-02
  -8   4   8      616.26      635.41       18.48 o   0.5399E-03
  -7   4   8      731.10      737.01       19.70 o   0.3696E-03
  -6   4   8     1543.78     1581.79       31.96 o   0.6597E-04
  -5   4   8      274.12      253.28       10.36 o   0.2408E-02
  -4   4   8       66.56       92.32        5.55 o   0.3322E-02
  -3   4   8      275.87      290.42        9.73 o   0.2159E-02
  -2   4   8        1.89        1.08        2.66 o   0.1473E-01
  -1   4   8      134.55      135.72        6.77 o   0.3590E-02
   0   4   8      146.99      159.75        5.53 o   0.3354E-02
   1   4   8      600.73      608.61       12.39 o   0.5333E-03
   2   4   8     1023.98     1089.09       18.17 o   0.1476E-03
   3   4   8      404.49      421.45       12.92 o   0.1133E-02
   4   4   8     1103.30     1152.63       37.35 o   0.1354E-03
   5   4   8      178.44      160.27       14.72 o   0.3222E-02
   6   4   8      270.58      230.87       18.54 o   0.2395E-02
 -10   5   8      196.66      170.24       16.38 o   0.3010E-02
  -9   5   8       63.23       59.63        7.04 o   0.3761E-02
  -8   5   8      470.57      458.85       15.89 o   0.1005E-02
  -7   5   8       74.45       67.75        6.90 o   0.3645E-02
  -6   5   8      634.80      646.24       17.74 o   0.4914E-03
  -5   5   8        3.47        3.80        2.93 o   0.1477E-01
  -4   5   8      447.52      441.60       13.52 o   0.1082E-02
  -3   5   8      612.78      599.53       16.09 o   0.5731E-03
  -2   5   8     1131.31     1174.15       24.29 o   0.1248E-03
  -1   5   8       95.80      108.02        6.42 o   0.3477E-02
   0   5   8     1924.93     1940.82       36.49 o   0.4323E-04
   1   5   8      257.81      261.66        9.53 o   0.2396E-02
   2   5   8       25.48       24.07        4.13 o   0.6668E-02
   3   5   8       11.96        0.65        3.76 o   0.1339E-01
   4   5   8       -1.20        1.65        5.20 o   0.1452E-01
   5   5   8       30.87       23.49        8.42 o   0.6646E-02
  -9   6   8       23.81        5.53        4.91 o   0.1545E-01
  -8   6   8      347.33      341.82       13.63 o   0.1739E-02
  -7   6   8      416.11      453.81       14.35 o   0.9723E-03
  -6   6   8      400.14      397.10       13.76 o   0.1353E-02
  -5   6   8        6.62       14.00        3.13 o   0.1637E-01
  -4   6   8       52.49       28.77        5.54 o   0.4779E-02
  -3   6   8       24.38       20.20        4.17 o   0.7297E-02
  -2   6   8       25.16       22.84        4.31 o   0.6549E-02
  -1   6   8        5.96        3.40        3.05 o   0.1451E-01
   0   6   8      142.83      152.24       11.36 o   0.3546E-02
   1   6   8      611.91      625.40       24.75 o   0.5339E-03
   2   6   8      279.09      237.72       11.00 o   0.2331E-02
   3   6   8       62.68       38.87        6.34 o   0.3910E-02
   4   6   8      166.07      133.35       13.52 o   0.3083E-02
  -9   7   8        9.29        1.84        4.17 o   0.1381E-01
  -8   7   8        9.11        1.23        4.10 o   0.1378E-01
  -7   7   8      535.20      526.11       16.98 o   0.7722E-03
  -6   7   8     1064.56     1118.20       25.71 o   0.1449E-03
  -5   7   8     1449.32     1614.15       31.24 o   0.5985E-04
  -4   7   8      818.11      846.58       20.81 o   0.2646E-03
  -3   7   8      436.65      451.44       13.94 o   0.9950E-03
  -2   7   8      305.15      318.27       11.37 o   0.1868E-02
  -1   7   8      429.88      454.86       20.75 o   0.1013E-02
   0   7   8      149.92      164.05       12.74 o   0.3301E-02
   1   7   8       75.53       62.52        9.94 o   0.3576E-02
   2   7   8       14.81       11.57        6.12 o   0.1594E-01
   3   7   8       58.21       31.35        6.55 o   0.4447E-02
   4   7   8      259.59      232.98       16.79 o   0.2541E-02
  -8   8   8       39.03       34.02        6.08 o   0.4742E-02
  -7   8   8       15.04        2.43        4.28 o   0.1313E-01
  -6   8   8       36.57       43.26        5.43 o   0.4129E-02
  -5   8   8       13.52        4.40        3.97 o   0.1359E-01
  -4   8   8        6.14        0.10        3.68 o   0.1401E-01
  -3   8   8      111.42      129.38       11.82 o   0.3378E-02
  -2   8   8       55.80       61.52        9.15 o   0.3734E-02
  -1   8   8      272.88      287.24       17.25 o   0.2090E-02
   1   8   8       54.97       42.30        9.94 o   0.4014E-02
   2   8   8      191.37      162.25       15.18 o   0.3015E-02
  -8   9   8       25.94       18.35        5.57 o   0.8459E-02
  -7   9   8      239.05      260.50       11.95 o   0.2354E-02
  -6   9   8      607.26      615.92       18.97 o   0.5782E-03
  -5   9   8      254.64      252.58       11.49 o   0.2608E-02
  -4   9   8      709.89      683.92       30.22 o   0.4294E-03
  -3   9   8      277.11      257.65       17.85 o   0.2379E-02
  -2   9   8      549.85      524.62       26.22 o   0.7500E-03
  -1   9   8       61.14       55.33       10.63 o   0.3791E-02
   0   9   8       24.38        2.25        7.22 o   0.1190E-01
   1   9   8       12.88        0.77        7.22 o   0.1318E-01
  -7  10   8        0.18        1.50        6.35 o   0.1466E-01
  -6  10   8       78.98       38.30       11.41 o   0.3628E-02
  -5  10   8       92.55       70.23       12.24 o   0.3332E-02
  -4  10   8      102.49      121.38       12.83 o   0.3479E-02
  -3  10   8       26.54       17.04        7.31 o   0.1047E-01
  -2  10   8      249.14      257.17       17.94 o   0.2617E-02
  -1 -11   9       10.95       21.46        8.37 o   0.6966E-02
   0 -11   9       93.47       92.44       12.05 o   0.3656E-02
   1 -11   9      100.38      100.58       12.24 o   0.3666E-02
   2 -11   9      263.45      266.71       17.25 o   0.2476E-02
   3 -11   9      173.52      165.74       13.89 o   0.3357E-02
   4 -11   9      105.67       90.96       12.88 o   0.3446E-02
   5 -11   9      152.82      143.67       15.32 o   0.3425E-02
  -2 -10   9      156.27      154.89       10.67 o   0.3541E-02
  -1 -10   9       12.88       13.74        4.91 o   0.1493E-01
   0 -10   9      103.76      102.37        8.35 o   0.3693E-02
   1 -10   9      106.86      102.71       11.68 o   0.3641E-02
   2 -10   9       47.06       45.25        8.14 o   0.4123E-02
   3 -10   9       32.48       40.35        7.27 o   0.4323E-02
   4 -10   9      420.54      372.89       22.26 o   0.1306E-02
   5 -10   9       22.86       14.90        7.68 o   0.1251E-01
   6 -10   9       45.27       50.77        6.58 o   0.3895E-02
   7 -10   9      158.61      168.67       13.57 o   0.3349E-02
  -4  -9   9      111.88      106.10       12.56 o   0.3552E-02
  -3  -9   9       -1.73        0.55        4.11 o   0.1482E-01
  -2  -9   9       63.83       60.09        7.33 o   0.3750E-02
  -1  -9   9      834.19      824.56       22.41 o   0.2877E-03
   0  -9   9       22.63       20.57        4.81 o   0.7543E-02
   1  -9   9      380.62      399.01       19.09 o   0.1326E-02
   2  -9   9      372.20      374.42       18.49 o   0.1535E-02
   4  -9   9      278.06      267.13       11.57 o   0.2369E-02
   5  -9   9      243.37      243.74       11.26 o   0.2729E-02
   6  -9   9      108.77      121.57        8.70 o   0.3531E-02
   7  -9   9        1.96        2.05        4.08 o   0.1460E-01
  -5  -8   9      446.77      467.10       22.17 o   0.9691E-03
  -4  -8   9       92.39       93.08        8.56 o   0.3714E-02
  -3  -8   9      216.32      209.34       10.97 o   0.2999E-02
  -2  -8   9     2088.46     1999.79       42.09 o   0.4023E-04
  -1  -8   9      283.23      262.32       11.62 o   0.2320E-02
   0  -8   9       66.08       76.41        6.22 o   0.3523E-02
   1  -8   9       42.64       34.54        7.36 o   0.4584E-02
   2  -8   9      136.62      141.32       10.67 o   0.3567E-02
   3  -8   9      466.16      441.70       14.46 o   0.1026E-02
   4  -8   9       15.92        8.64        4.07 o   0.2760E-01
   5  -8   9      136.88      123.34        8.54 o   0.3432E-02
   6  -8   9       17.69       13.86        4.72 o   0.1596E-01
   7  -8   9       83.10       97.40        8.13 o   0.3490E-02
   8  -8   9       50.95       58.62        7.21 o   0.3782E-02
  -5  -7   9      345.93      360.75       14.41 o   0.1524E-02
  -4  -7   9      101.92      104.26        8.41 o   0.3682E-02
  -3  -7   9      289.67      274.77       11.96 o   0.2258E-02
  -2  -7   9      144.93      142.28        8.40 o   0.3575E-02
  -1  -7   9      125.08      129.45        7.63 o   0.3613E-02
   0  -7   9      863.33      878.76       20.45 o   0.2516E-03
   1  -7   9      558.59      600.32       11.93 o   0.5454E-03
   2  -7   9      218.09      220.22        8.56 o   0.2999E-02
   3  -7   9      142.67      146.34        7.45 o   0.3622E-02
   4  -7   9      640.20      636.02       17.35 o   0.5160E-03
   5  -7   9       24.20       19.97        4.78 o   0.8020E-02
   6  -7   9       49.82       52.83        6.40 o   0.3934E-02
   7  -7   9        2.19        3.01        3.89 o   0.1452E-01
   8  -7   9       25.02       17.20        6.16 o   0.9234E-02
  -6  -6   9      167.22      154.20       16.38 o   0.3355E-02
  -5  -6   9     1027.51     1071.99       25.80 o   0.1587E-03
  -4  -6   9     1117.74     1139.79       26.53 o   0.1394E-03
  -3  -6   9      208.20      204.24        9.73 o   0.3102E-02
  -2  -6   9       70.91       62.68        6.15 o   0.3685E-02
  -1  -6   9      109.46      106.10        6.79 o   0.3714E-02
   0  -6   9       -0.05        0.84        2.14 o   0.1478E-01
   1  -6   9      103.53      112.30        6.07 o   0.3561E-02
   2  -6   9        2.65        1.63        2.62 o   0.1473E-01
   3  -6   9      997.84      978.85       22.33 o   0.1894E-03
   4  -6   9     1959.43     1975.05       37.78 o   0.4186E-04
   5  -6   9      408.72      435.21       13.73 o   0.1032E-02
   6  -6   9      196.70      192.90       10.16 o   0.3185E-02
   7  -6   9      208.41      234.71       10.92 o   0.2560E-02
   8  -6   9       22.91       19.39        6.07 o   0.9057E-02
  -7  -5   9       17.80       18.15        8.19 o   0.1003E-01
  -6  -5   9       23.97       17.39        8.37 o   0.9978E-02
  -5  -5   9      637.12      662.45       28.11 o   0.4618E-03
  -4  -5   9      601.56      553.18       17.06 o   0.6314E-03
  -3  -5   9      994.25     1003.94       22.77 o   0.1810E-03
  -2  -5   9       21.85       24.45        4.21 o   0.6450E-02
  -1  -5   9     1337.93     1315.01       21.48 o   0.9986E-04
   0  -5   9      505.58      479.69       13.14 o   0.8887E-03
   1  -5   9      497.74      517.71       10.39 o   0.7652E-03
   2  -5   9      201.85      206.65        8.18 o   0.3110E-02
   3  -5   9       42.44       46.27        4.82 o   0.4002E-02
   4  -5   9      939.03      944.10       21.84 o   0.1982E-03
   5  -5   9        0.39        0.06        3.01 o   0.1485E-01
   6  -5   9        1.63        0.21        3.81 o   0.1483E-01
   7  -5   9      210.00      250.92       11.14 o   0.2261E-02
   8  -5   9      191.87      205.83       11.65 o   0.3015E-02
  -7  -4   9      302.46      311.46       20.29 o   0.2093E-02
  -6  -4   9      318.97      327.70       19.83 o   0.1857E-02
  -5  -4   9      199.14      229.58       14.67 o   0.2408E-02
  -4  -4   9      350.42      345.37       11.93 o   0.1673E-02
  -3  -4   9      769.17      830.60       18.40 o   0.2645E-03
  -2  -4   9      696.91      679.48       13.33 o   0.4372E-03
  -1  -4   9      362.58      324.09       10.66 o   0.1669E-02
   0  -4   9       41.08       38.49        3.32 o   0.4389E-02
   1  -4   9      744.16      700.58       13.39 o   0.3871E-03
   2  -4   9      368.36      391.45       11.03 o   0.1303E-02
   3  -4   9     1893.95     1779.84       35.41 o   0.4939E-04
   4  -4   9      803.62      848.25       19.53 o   0.2462E-03
   5  -4   9     1744.19     1810.79       35.07 o   0.4933E-04
   6  -4   9     1094.47     1188.43       26.24 o   0.1187E-03
   7  -4   9      544.15      567.48       18.05 o   0.6681E-03
   8  -4   9      101.69       86.34        9.27 o   0.3450E-02
  -8  -3   9       47.01       34.72       10.58 o   0.4458E-02
  -7  -3   9       -3.17        0.18        6.21 o   0.1483E-01
  -6  -3   9       -3.40        0.84        5.34 o   0.1473E-01
  -5  -3   9      244.41      280.81       15.64 o   0.2019E-02
  -4  -3   9     1668.38     1592.37       32.99 o   0.6377E-04
  -3  -3   9     4892.65     4782.35       64.62 o   0.7963E-05
  -2  -3   9      671.21      731.64       12.70 o   0.3375E-03
  -1  -3   9        6.30        6.63        2.27 o   0.3033E-01
   0  -3   9      342.02      333.49       10.06 o   0.1773E-02
   1  -3   9      415.88      414.53        8.96 o   0.1223E-02
   2  -3   9      476.85      524.08       12.75 o   0.6839E-03
   3  -3   9       33.35       43.10        4.44 o   0.4080E-02
   4  -3   9      193.30      199.58        8.75 o   0.3002E-02
   5  -3   9      611.93      627.88       17.35 o   0.5067E-03
   6  -3   9      288.41      287.74       12.24 o   0.2173E-02
   7  -3   9      434.92      431.90       15.98 o   0.1165E-02
   8  -3   9       74.75       64.72        8.60 o   0.3592E-02
  -8  -2   9      620.28      614.03       29.12 o   0.5577E-03
  -7  -2   9      274.63      257.36       18.31 o   0.2401E-02
  -6  -2   9      126.83      116.16       12.93 o   0.3532E-02
  -5  -2   9       34.52       37.89        4.66 o   0.4290E-02
  -4  -2   9      127.49      136.34        7.39 o   0.3395E-02
  -3  -2   9       17.39        7.37        3.81 o   0.2830E-01
  -2  -2   9       95.67       79.56        4.46 o   0.3457E-02
  -1  -2   9      413.25      411.75       11.37 o   0.1187E-02
   0  -2   9       41.89       40.89        3.07 o   0.4256E-02
   1  -2   9      466.45      488.33       11.91 o   0.8208E-03
   2  -2   9     1581.73     1512.87       29.90 o   0.7103E-04
   3  -2   9      400.88      390.97       12.22 o   0.1315E-02
   4  -2   9      161.40      172.32        8.35 o   0.3222E-02
   5  -2   9      976.06      987.72       23.48 o   0.1857E-03
   6  -2   9     1290.71     1299.30       29.35 o   0.1039E-03
   7  -2   9      126.62      119.95        9.43 o   0.3574E-02
   8  -2   9        1.20        0.51        4.84 o   0.1476E-01
  -9  -1   9       34.32       11.24        8.69 o   0.1907E-01
  -8  -1   9       15.50       12.46        7.08 o   0.1629E-01
  -7  -1   9       42.46       43.23        9.38 o   0.4228E-02
  -6  -1   9      349.40      356.90       12.33 o   0.1621E-02
  -5  -1   9      449.25      447.12       13.87 o   0.1087E-02
  -4  -1   9      604.23      638.68       15.79 o   0.4846E-03
  -3  -1   9     1497.00     1509.10       29.22 o   0.7457E-04
  -2  -1   9     3595.42     3684.27       60.18 o   0.1238E-04
  -1  -1   9     1895.70     1819.30       27.16 o   0.4831E-04
   0  -1   9      302.20      296.74        7.25 o   0.2101E-02
   1  -1   9       83.75       68.37        4.12 o   0.3525E-02
   2  -1   9       48.93       41.28        3.55 o   0.4130E-02
   3  -1   9       87.66       96.10        6.34 o   0.3559E-02
   4  -1   9       21.39       22.17        4.63 o   0.7646E-02
   5  -1   9      902.55      893.73       22.36 o   0.2414E-03
   6  -1   9      540.01      567.87       16.98 o   0.6479E-03
   7  -1   9      336.59      348.33       13.83 o   0.1667E-02
   8  -1   9     1131.91     1122.05       29.13 o   0.1444E-03
  -9   0   9      189.20      164.86       15.46 o   0.3083E-02
  -8   0   9      311.25      323.47       19.23 o   0.1836E-02
  -7   0   9      459.81      497.02       14.90 o   0.7930E-03
  -6   0   9      121.47      116.08        7.65 o   0.3617E-02
  -5   0   9      688.07      716.12       17.87 o   0.3878E-03
  -4   0   9       45.45       59.90        5.03 o   0.3573E-02
  -3   0   9      850.22      852.05       19.25 o   0.2680E-03
  -2   0   9      568.21      599.97       14.30 o   0.5393E-03
  -1   0   9     2205.08     2146.22       30.93 o   0.3484E-04
   0   0   9     3735.08     3528.03       49.71 o   0.1307E-04
   1   0   9     1304.86     1291.09       20.55 o   0.1013E-03
   2   0   9      202.73      211.57        6.62 o   0.2859E-02
   3   0   9      809.67      803.67       19.40 o   0.3023E-03
   4   0   9      843.90      871.06       20.77 o   0.2348E-03
   5   0   9        6.42        4.76        4.02 o   0.2408E-01
   6   0   9       39.29       33.44        6.35 o   0.4665E-02
   7   0   9      916.55      977.25       24.51 o   0.1831E-03
 -10   1   9       44.12       16.18        9.20 o   0.9168E-02
  -9   1   9       10.70       18.05        4.66 o   0.8343E-02
  -8   1   9      105.32       93.55        8.13 o   0.3490E-02
  -7   1   9      497.97      490.54       15.70 o   0.8915E-03
  -6   1   9       21.32       22.13        4.31 o   0.7204E-02
  -5   1   9      377.86      365.26       12.31 o   0.1505E-02
  -4   1   9      386.73      367.80       12.14 o   0.1471E-02
  -3   1   9       69.72       78.05        5.35 o   0.3535E-02
  -2   1   9      840.81      841.40       18.69 o   0.2713E-03
  -1   1   9     2746.38     2820.53       47.38 o   0.2024E-04
   0   1   9       71.32       58.42        4.09 o   0.3634E-02
   1   1   9       81.97      100.96        4.52 o   0.3431E-02
   2   1   9        7.34        8.00        2.81 o   0.3335E-01
   3   1   9      113.97      117.17        7.22 o   0.3637E-02
   4   1   9      440.35      437.96       14.01 o   0.1115E-02
   5   1   9      441.25      454.69       14.67 o   0.1054E-02
   6   1   9      116.71      102.84       13.71 o   0.3428E-02
   7   1   9      258.67      216.07       19.37 o   0.2456E-02
 -10   2   9      112.75       96.76        9.29 o   0.3392E-02
  -9   2   9       20.15       12.89        5.08 o   0.1446E-01
  -8   2   9      432.02      397.69       15.20 o   0.1234E-02
  -7   2   9       80.80       93.85        7.05 o   0.3500E-02
  -6   2   9        7.04        0.63        3.34 o   0.1396E-01
  -5   2   9      728.98      735.39       18.67 o   0.3751E-03
  -4   2   9      157.97      167.69        7.66 o   0.3361E-02
  -3   2   9       86.67      114.11        5.70 o   0.3290E-02
  -2   2   9       69.12       91.54        5.26 o   0.3349E-02
  -1   2   9     2311.57     2443.12       41.23 o   0.2634E-04
   0   2   9     1849.21     1825.54       27.35 o   0.4948E-04
   1   2   9     2166.17     2121.13       31.67 o   0.3611E-04
   2   2   9      663.20      685.51       13.34 o   0.4039E-03
   3   2   9      341.61      345.76       11.68 o   0.1673E-02
   4   2   9       48.51       47.06        5.64 o   0.4057E-02
   5   2   9       11.68       13.19        7.41 o   0.1652E-01
   6   2   9       29.26       12.32        8.79 o   0.1412E-01
 -10   3   9      542.59      491.52       18.31 o   0.8141E-03
  -9   3   9      367.25      336.92       14.25 o   0.1635E-02
  -8   3   9      333.03      315.62       13.13 o   0.1876E-02
  -7   3   9      376.59      375.06       13.42 o   0.1508E-02
  -6   3   9     1284.50     1334.59       28.19 o   0.9585E-04
  -5   3   9      359.96      309.89       12.26 o   0.1695E-02
  -4   3   9      631.60      688.96       16.52 o   0.3910E-03
  -3   3   9      131.79      145.55        6.85 o   0.3413E-02
  -2   3   9       66.66       76.33        5.30 o   0.3561E-02
  -1   3   9      729.40      750.52       17.45 o   0.3375E-03
   0   3   9        5.64        3.82        3.07 o   0.1463E-01
   1   3   9     1222.38     1224.96       20.35 o   0.1187E-03
   2   3   9       22.05       24.21        3.27 o   0.6955E-02
   3   3   9      306.35      320.15       11.02 o   0.1959E-02
   4   3   9      236.82      246.76       15.69 o   0.2549E-02
   5   3   9      348.78      346.57       20.10 o   0.1717E-02
   6   3   9       24.79       13.04        8.05 o   0.1440E-01
 -10   4   9      374.82      316.13       21.21 o   0.1598E-02
  -9   4   9       49.59       42.97        6.47 o   0.4103E-02
  -8   4   9        6.37        1.42        4.02 o   0.1419E-01
  -7   4   9       48.19       47.70        6.01 o   0.4068E-02
  -6   4   9        7.77        1.01        3.40 o   0.1392E-01
  -5   4   9      225.87      227.70        9.76 o   0.2865E-02
  -4   4   9       23.00       14.12        4.16 o   0.1215E-01
  -3   4   9      545.88      603.50       15.03 o   0.5276E-03
  -2   4   9      576.63      589.18       15.45 o   0.6095E-03
  -1   4   9      270.70      272.82        9.99 o   0.2397E-02
   0   4   9     1356.60     1344.67       27.99 o   0.9595E-04
   1   4   9     1904.27     1920.15       36.25 o   0.4498E-04
   2   4   9      469.84      499.86       11.27 o   0.7971E-03
   3   4   9       40.39       38.65        5.19 o   0.4412E-02
   4   4   9       11.13        8.58        6.21 o   0.3153E-01
   5   4   9       23.14        9.92        7.77 o   0.2217E-01
  -9   5   9      542.93      553.51       18.14 o   0.7213E-03
  -8   5   9      762.36      711.94       21.71 o   0.3781E-03
  -7   5   9     1098.08     1115.28       26.67 o   0.1507E-03
  -6   5   9      363.30      392.62       13.00 o   0.1331E-02
  -5   5   9       16.38       14.58        3.76 o   0.1312E-01
  -4   5   9        4.74        1.38        3.05 o   0.1440E-01
  -3   5   9       77.12       85.78        6.16 o   0.3593E-02
  -2   5   9       80.78       92.54        6.13 o   0.3527E-02
  -1   5   9       16.42       11.25        3.97 o   0.1777E-01
   0   5   9      103.94       87.76        6.99 o   0.3482E-02
   1   5   9      504.13      530.42       21.62 o   0.7596E-03
   2   5   9     1336.25     1256.87       39.52 o   0.1063E-03
   3   5   9      152.06      133.50        8.30 o   0.3299E-02
   4   5   9       21.39       12.16        6.99 o   0.1527E-01
   5   5   9      112.52       77.03       13.25 o   0.3078E-02
  -9   6   9       52.67       26.63        6.77 o   0.4874E-02
  -8   6   9        7.25        6.66        3.98 o   0.3246E-01
  -7   6   9      259.52      267.42       11.51 o   0.2510E-02
  -6   6   9      249.28      269.95       10.96 o   0.2183E-02
  -5   6   9      501.83      582.70       15.45 o   0.5483E-03
  -4   6   9      522.37      589.87       15.68 o   0.5175E-03
  -3   6   9     1427.56     1542.99       30.23 o   0.6773E-04
  -2   6   9      117.07      132.92        7.38 o   0.3422E-02
  -1   6   9        3.04        2.84        3.21 o   0.1485E-01
   0   6   9        3.50        3.44        5.06 o   0.1434E-01
   1   6   9       98.30       99.47       10.95 o   0.3709E-02
   2   6   9       10.90        3.97        5.29 o   0.1390E-01
   3   6   9        5.93        2.58        5.01 o   0.1444E-01
   4   6   9       37.77       16.52        7.87 o   0.9102E-02
  -9   7   9      519.72      484.22       25.07 o   0.8766E-03
  -8   7   9      236.15      231.29       11.82 o   0.2789E-02
  -7   7   9       71.26       67.87        7.39 o   0.3673E-02
  -6   7   9      152.95      152.29        9.03 o   0.3522E-02
  -5   7   9      196.54      225.95        9.69 o   0.2574E-02
  -4   7   9       77.33       76.78        6.97 o   0.3720E-02
  -3   7   9      397.50      420.94       13.68 o   0.1139E-02
  -2   7   9       24.36       20.52        4.64 o   0.7244E-02
  -1   7   9      158.80      171.96       12.83 o   0.3278E-02
   0   7   9      107.97      116.24       12.05 o   0.3581E-02
   1   7   9      500.27      457.15       23.60 o   0.9481E-03
   2   7   9      130.74      153.80       12.79 o   0.3232E-02
   3   7   9      445.11      417.87       22.82 o   0.1168E-02
  -9   8   9       75.35       33.91       10.49 o   0.3867E-02
  -8   8   9       21.02        7.68        5.32 o   0.2742E-01
  -7   8   9      548.89      552.38       18.30 o   0.7213E-03
  -6   8   9      249.81      229.19       11.47 o   0.2630E-02
  -5   8   9      660.24      731.07       19.47 o   0.3506E-03
  -4   8   9      266.79      270.10       11.65 o   0.2432E-02
  -3   8   9      236.03      229.39       15.96 o   0.2798E-02
  -2   8   9       18.31       14.93        6.35 o   0.1355E-01
  -1   8   9      491.48      477.43       24.15 o   0.9315E-03
   0   8   9       19.55       16.64        7.22 o   0.1037E-01
   1   8   9       23.37        2.84        7.04 o   0.1214E-01
   2   8   9       48.62       25.76        9.48 o   0.5346E-02
  -8   9   9      106.59       63.05       12.47 o   0.3034E-02
  -7   9   9      150.29      128.44        9.91 o   0.3235E-02
  -6   9   9       28.75       26.23        5.45 o   0.5822E-02
  -5   9   9       19.64       16.65        4.98 o   0.1069E-01
  -4   9   9       27.37       22.67        6.90 o   0.6827E-02
  -3   9   9       30.96       41.00        7.77 o   0.4164E-02
  -2   9   9      172.51      182.99       14.77 o   0.3237E-02
  -1   9   9      379.47      377.04       21.94 o   0.1504E-02
   0   9   9       43.01       27.92        8.60 o   0.5219E-02
   1 -11  10      248.18      255.14       17.02 o   0.2592E-02
   2 -11  10       72.50       64.97       10.99 o   0.3644E-02
   3 -11  10        7.82       18.69        6.62 o   0.9201E-02
   4 -11  10       45.40       27.83       10.40 o   0.5259E-02
  -2 -10  10       -1.96        1.58        4.47 o   0.1463E-01
  -1 -10  10       22.52       24.93        5.88 o   0.6403E-02
   0 -10  10        7.87        7.43        5.20 o   0.3330E-01
   1 -10  10      196.89      208.41       14.35 o   0.2976E-02
   2 -10  10      463.83      530.69       22.22 o   0.6996E-03
   4 -10  10       18.40        8.55        7.64 o   0.2750E-01
   5 -10  10      179.96      176.72       16.61 o   0.3360E-02
   6 -10  10       84.50       74.84        8.64 o   0.3562E-02
   7 -10  10       71.76       68.17       10.72 o   0.3705E-02
  -3  -9  10      193.39      192.15       11.34 o   0.3242E-02
  -2  -9  10      386.89      373.83       15.02 o   0.1479E-02
  -1  -9  10       74.84       76.62        7.52 o   0.3721E-02
   0  -9  10        7.38        6.67        4.11 o   0.3231E-01
   1  -9  10      128.85      151.73       10.86 o   0.3198E-02
   2  -9  10       83.26       94.68       10.03 o   0.3532E-02
   3  -9  10      292.15      258.42       17.76 o   0.2234E-02
   4  -9  10       16.54        3.21        3.91 o   0.1305E-01
   5  -9  10       84.92       84.23        7.88 o   0.3708E-02
   6  -9  10      166.16      156.52       10.25 o   0.3363E-02
   7  -9  10      136.39      116.52       10.25 o   0.3302E-02
  -4  -8  10       18.68       16.31        5.50 o   0.1197E-01
  -3  -8  10        4.42        2.77        4.11 o   0.1460E-01
  -2  -8  10        3.04        1.14        3.72 o   0.1459E-01
  -1  -8  10       -0.02        2.48        3.40 o   0.1449E-01
   0  -8  10        6.53        4.58        3.59 o   0.1530E-01
   1  -8  10      851.16      900.91       29.62 o   0.2150E-03
   2  -8  10     1201.37     1260.80       37.63 o   0.1059E-03
   3  -8  10      651.75      635.28       17.99 o   0.5088E-03
   4  -8  10      429.58      417.74       14.60 o   0.1214E-02
   5  -8  10      127.31      123.41        8.91 o   0.3670E-02
   6  -8  10       10.90       12.28        4.47 o   0.1962E-01
   7  -8  10       18.54       12.76        5.55 o   0.1614E-01
  -5  -7  10        7.36       18.12        7.04 o   0.7971E-02
  -4  -7  10       38.99       34.67        6.27 o   0.4859E-02
  -3  -7  10       65.23       57.44        7.02 o   0.3721E-02
  -2  -7  10       16.17       13.39        4.33 o   0.1543E-01
  -1  -7  10      119.79      117.12        7.60 o   0.3628E-02
   0  -7  10        5.27        5.17        3.28 o   0.2087E-01
   1  -7  10       55.71       48.07        5.06 o   0.3917E-02
   2  -7  10      287.88      302.76       10.66 o   0.2041E-02
   3  -7  10      102.63      109.92        7.07 o   0.3603E-02
   4  -7  10      542.63      539.54       16.10 o   0.7347E-03
   5  -7  10       78.48       78.48        7.33 o   0.3719E-02
   6  -7  10      245.19      251.56       11.68 o   0.2591E-02
   7  -7  10      158.98      183.71       10.34 o   0.2983E-02
  -6  -6  10        2.44        5.22        6.99 o   0.1491E-01
  -5  -6  10       14.77       12.94        7.08 o   0.1360E-01
  -4  -6  10      632.93      600.84       18.52 o   0.5500E-03
  -3  -6  10       30.80       29.01        5.26 o   0.5346E-02
  -2  -6  10      331.99      329.63       11.98 o   0.1857E-02
  -1  -6  10      442.74      470.10       13.35 o   0.9220E-03
   0  -6  10      707.56      688.47       13.90 o   0.4210E-03
   1  -6  10       54.37       44.41        4.88 o   0.3976E-02
   2  -6  10      233.71      234.71        9.13 o   0.2775E-02
   3  -6  10      404.56      410.42       12.90 o   0.1222E-02
   4  -6  10       41.91       43.39        5.44 o   0.4033E-02
   5  -6  10        3.24        0.12        3.67 o   0.1442E-01
   6  -6  10       25.19       24.09        5.42 o   0.6090E-02
   7  -6  10       34.43       34.05        6.33 o   0.4919E-02
   8  -6  10       65.55       81.09        8.61 o   0.3468E-02
  -6  -5  10      512.87      598.21       26.27 o   0.5196E-03
  -5  -5  10      124.57      116.75       13.62 o   0.3530E-02
  -4  -5  10      674.29      705.45       28.38 o   0.3783E-03
  -3  -5  10       14.19        6.58        3.92 o   0.3026E-01
  -2  -5  10       16.12       15.22        3.87 o   0.1145E-01
  -1  -5  10      418.49      415.46       10.01 o   0.1240E-02
   0  -5  10       70.31       73.12        4.32 o   0.3624E-02
   1  -5  10       32.84       32.90        4.15 o   0.5035E-02
   2  -5  10      380.27      391.90       11.76 o   0.1362E-02
   3  -5  10     2226.28     2219.76       41.21 o   0.3400E-04
   4  -5  10     4222.51     4303.73       71.64 o   0.9532E-05
   5  -5  10      512.06      545.21       15.86 o   0.6848E-03
   6  -5  10      113.07      118.16        8.59 o   0.3641E-02
   7  -5  10      108.29      127.68        9.14 o   0.3435E-02
   8  -5  10       56.51       58.44        8.14 o   0.3881E-02
  -7  -4  10        0.74        1.28        6.16 o   0.1470E-01
  -6  -4  10       34.13       53.66        8.92 o   0.3643E-02
  -5  -4  10      586.98      612.76       26.63 o   0.5249E-03
  -4  -4  10      820.76      850.61       31.28 o   0.2486E-03
  -3  -4  10     1430.18     1379.95       29.05 o   0.8754E-04
  -2  -4  10      383.36      397.29        9.37 o   0.1239E-02
  -1  -4  10      654.26      698.68       12.78 o   0.3726E-03
   0  -4  10      181.11      183.93        7.65 o   0.3301E-02
   1  -4  10       73.57       66.59        4.18 o   0.3652E-02
   2  -4  10      141.80      132.36        7.09 o   0.3529E-02
   3  -4  10     1530.88     1555.20       30.52 o   0.6753E-04
   4  -4  10       75.14       79.47        6.44 o   0.3671E-02
   5  -4  10      226.07      242.60       10.41 o   0.2478E-02
   6  -4  10      162.29      174.00        9.52 o   0.3229E-02
   7  -4  10       25.30       23.81        5.82 o   0.6968E-02
   8  -4  10      150.31      150.36       10.89 o   0.3541E-02
  -8  -3  10      254.25      235.76       19.00 o   0.2597E-02
  -7  -3  10      274.31      270.04       18.77 o   0.2403E-02
  -6  -3  10      388.30      371.01       21.76 o   0.1455E-02
  -5  -3  10      206.18      233.91       15.00 o   0.2516E-02
  -4  -3  10       71.14       69.73        6.07 o   0.3737E-02
  -3  -3  10      286.77      292.42       10.45 o   0.2114E-02
  -2  -3  10      780.66      771.88       14.46 o   0.3286E-03
  -1  -3  10      291.22      283.43        7.66 o   0.2230E-02
   0  -3  10      451.07      452.63        9.72 o   0.1003E-02
   1  -3  10       53.32       69.73        3.71 o   0.3496E-02
   2  -3  10      302.02      296.34       10.25 o   0.2135E-02
   3  -3  10      256.00      267.83        9.99 o   0.2497E-02
   4  -3  10      322.42      346.08       11.76 o   0.1578E-02
   5  -3  10      599.35      629.41       17.70 o   0.5119E-03
   6  -3  10      486.69      513.16       16.25 o   0.7754E-03
   7  -3  10       37.40       34.27        6.56 o   0.4791E-02
   8  -3  10        2.94        0.59        5.11 o   0.1480E-01
  -8  -2  10       51.38       72.63       10.67 o   0.3414E-02
  -7  -2  10        9.02        7.02        6.76 o   0.3302E-01
  -6  -2  10     1053.94     1024.39       37.95 o   0.1747E-03
  -5  -2  10      241.78      279.51       10.26 o   0.2066E-02
  -4  -2  10     1908.62     1824.24       36.93 o   0.4822E-04
  -3  -2  10     1804.43     1724.82       34.69 o   0.5373E-04
  -2  -2  10     3201.88     3222.73       54.88 o   0.1599E-04
  -1  -2  10      154.60      150.29        5.52 o   0.3561E-02
   0  -2  10      661.36      635.36       12.45 o   0.4887E-03
   1  -2  10      366.70      366.72       10.75 o   0.1529E-02
   2  -2  10       99.64      107.59        6.41 o   0.3546E-02
   3  -2  10      222.99      245.18        9.36 o   0.2447E-02
   4  -2  10       35.33       31.31        5.32 o   0.4952E-02
   5  -2  10     1055.69     1091.48       25.39 o   0.1468E-03
   6  -2  10     1268.93     1360.23       29.63 o   0.8862E-04
   7  -2  10      148.72      156.63       10.16 o   0.3515E-02
   8  -2  10      146.01      140.02       14.08 o   0.3472E-02
  -8  -1  10      521.29      531.37       26.17 o   0.7992E-03
  -7  -1  10      311.57      351.01       19.23 o   0.1510E-02
  -6  -1  10        7.43        2.19        3.80 o   0.1414E-01
  -5  -1  10      103.09       93.30        6.99 o   0.3583E-02
  -4  -1  10        4.23        4.57        3.54 o   0.1517E-01
  -3  -1  10     1846.10     1756.84       35.19 o   0.5153E-04
  -2  -1  10     3288.85     3179.52       56.28 o   0.1629E-04
  -1  -1  10      651.50      669.71       12.28 o   0.4437E-03
   0  -1  10     1320.93     1261.45       20.70 o   0.1047E-03
   1  -1  10      497.51      517.10       10.56 o   0.7607E-03
   2  -1  10      726.62      739.17       17.89 o   0.3538E-03
   3  -1  10       64.15       77.00        6.07 o   0.3565E-02
   4  -1  10      618.33      655.50       17.38 o   0.4575E-03
   5  -1  10      132.76      125.94        8.60 o   0.3563E-02
   6  -1  10        1.68        3.68        4.45 o   0.1431E-01
   7  -1  10        1.06        1.37        4.64 o   0.1469E-01
   8  -1  10       17.07       17.39        6.62 o   0.1018E-01
  -9   0  10       29.03       10.49        8.42 o   0.2187E-01
  -8   0  10      247.53      262.57       17.76 o   0.2281E-02
  -7   0  10      726.82      769.02       20.08 o   0.3166E-03
  -6   0  10      268.26      288.90       11.09 o   0.2113E-02
  -5   0  10      453.39      471.23       14.05 o   0.9167E-03
  -4   0  10     3056.33     2989.53       54.14 o   0.1852E-04
  -3   0  10     1350.76     1320.02       27.63 o   0.9697E-04
  -2   0  10      796.65      818.22       18.64 o   0.2746E-03
  -1   0  10     3205.61     3090.61       54.73 o   0.1718E-04
   0   0  10      348.11      327.66        8.57 o   0.1745E-02
   1   0  10       32.92       31.40        3.53 o   0.5133E-02
   2   0  10      163.95      250.88       11.73 o   0.1818E-02
   3   0  10        9.06        6.43        4.10 o   0.3005E-01
   4   0  10        5.31        2.48        3.89 o   0.1449E-01
   5   0  10       45.96       36.24        6.22 o   0.4411E-02
   6   0  10     1200.48     1186.46       28.70 o   0.1272E-03
   7   0  10      710.68      742.27       21.40 o   0.3519E-03
  -9   1  10       14.15        4.42        4.28 o   0.1528E-01
  -8   1  10       29.92       22.23        5.27 o   0.7132E-02
  -7   1  10      276.79      293.24       11.70 o   0.2128E-02
  -6   1  10       88.46      100.99        7.02 o   0.3534E-02
  -5   1  10      150.06      154.59        8.31 o   0.3403E-02
  -4   1  10      619.55      653.54       16.65 o   0.4639E-03
  -3   1  10     1082.94     1112.57       23.44 o   0.1431E-03
  -2   1  10     2080.62     2159.97       38.37 o   0.3393E-04
  -1   1  10     1386.21     1462.37       27.62 o   0.7479E-04
   0   1  10     1119.51     1140.48       23.48 o   0.1313E-03
   1   1  10      672.02      710.09       13.34 o   0.3660E-03
   2   1  10      739.45      699.57       17.58 o   0.3880E-03
   3   1  10      196.52      209.35        9.24 o   0.3023E-02
   4   1  10       22.61       24.36        4.93 o   0.6848E-02
   5   1  10        2.39        0.30        3.88 o   0.1481E-01
   6   1  10      140.26      141.29       14.81 o   0.3612E-02
   7   1  10      131.52      120.52       15.69 o   0.3499E-02
  -9   2  10      399.78      359.14       15.38 o   0.1437E-02
  -8   2  10      453.80      448.67       15.91 o   0.1072E-02
  -7   2  10      470.55      507.99       15.74 o   0.7459E-03
  -6   2  10     1201.35     1245.18       27.59 o   0.1104E-03
  -5   2  10      646.32      682.14       17.54 o   0.4069E-03
  -4   2  10      602.76      609.53       16.31 o   0.5540E-03
  -3   2  10      165.05      172.94        7.90 o   0.3242E-02
  -2   2  10      154.52      158.87        7.53 o   0.3403E-02
  -1   2  10       11.50       11.04        3.43 o   0.2095E-01
   0   2  10        8.28        1.18        3.39 o   0.1386E-01
   1   2  10      253.79      248.72        7.71 o   0.2617E-02
   2   2  10      138.37      129.18        7.06 o   0.3533E-02
   3   2  10      114.36      125.76        7.29 o   0.3461E-02
   4   2  10      370.10      383.51       13.16 o   0.1385E-02
   5   2  10       68.96       68.08       11.18 o   0.3752E-02
   6   2  10        7.27        3.04        7.54 o   0.1427E-01
  -9   3  10       36.43       26.58        5.76 o   0.5856E-02
  -8   3  10       11.48        5.34        4.36 o   0.1571E-01
  -7   3  10       32.18       20.37        5.30 o   0.7570E-02
  -6   3  10       93.04      133.27        7.29 o   0.3003E-02
  -5   3  10      113.62      127.79        7.52 o   0.3410E-02
  -4   3  10      170.99      166.57        8.35 o   0.3401E-02
  -3   3  10      345.56      358.28       11.73 o   0.1581E-02
  -2   3  10      964.86     1009.07       21.86 o   0.1740E-03
  -1   3  10     2266.83     2213.99       41.85 o   0.3327E-04
   0   3  10     2282.24     2227.73       42.16 o   0.3297E-04
   1   3  10      973.80      977.06       22.05 o   0.1942E-03
   2   3  10       93.06       79.84        6.46 o   0.3527E-02
   3   3  10      132.97      133.63        7.89 o   0.3624E-02
   4   3  10       12.28       12.07        7.13 o   0.1897E-01
   5   3  10       43.38       36.16        9.48 o   0.4443E-02
   6   3  10      114.96       78.32       13.71 o   0.3073E-02
  -9   4  10      122.82      122.94        9.52 o   0.3648E-02
  -8   4  10      249.35      269.22       11.67 o   0.2335E-02
  -7   4  10      470.20      436.78       15.81 o   0.1045E-02
  -6   4  10     1593.63     1794.40       33.93 o   0.4661E-04
  -5   4  10      754.24      838.90       19.81 o   0.2507E-03
  -4   4  10      110.33      126.43        7.30 o   0.3388E-02
  -3   4  10      115.51      127.98        7.11 o   0.3429E-02
  -2   4  10      108.43      119.52        6.82 o   0.3593E-02
  -1   4  10      257.49      271.33       10.02 o   0.2295E-02
   0   4  10       69.90       54.95        6.03 o   0.3633E-02
   1   4  10        7.77        3.50        3.34 o   0.1425E-01
   2   4  10      516.87      522.15       15.11 o   0.8205E-03
   3   4  10      360.60      304.30       18.26 o   0.1692E-02
   4   4  10      387.29      387.39       20.65 o   0.1434E-02
   5   4  10      254.57      254.31       17.66 o   0.2604E-02
  -9   5  10       23.44        9.55        5.37 o   0.2355E-01
  -8   5  10        6.97        0.55        4.33 o   0.1396E-01
  -7   5  10       17.89        4.11        4.60 o   0.1295E-01
  -6   5  10      431.19      477.47       14.66 o   0.8426E-03
  -5   5  10       53.02       55.94        6.01 o   0.3791E-02
  -4   5  10       61.18       50.26        6.08 o   0.3788E-02
  -3   5  10      489.59      521.96       14.88 o   0.7454E-03
  -2   5  10     1095.27     1165.52       24.89 o   0.1294E-03
  -1   5  10       32.02       27.86        4.78 o   0.5439E-02
   0   5  10       23.21       15.24        4.56 o   0.1070E-01
   1   5  10       60.49       44.32        9.06 o   0.3875E-02
   4   5  10       18.81        2.34        6.62 o   0.1262E-01
  -9   6  10      216.67      208.22       15.46 o   0.2946E-02
  -8   6  10      176.00      177.45       10.59 o   0.3391E-02
  -7   6  10      259.98      268.76       11.92 o   0.2401E-02
  -6   6  10       52.60       45.56        6.44 o   0.3991E-02
  -5   6  10      259.17      309.18       11.22 o   0.1708E-02
  -4   6  10      185.91      212.81        9.13 o   0.2659E-02
  -3   6  10      155.44      181.66        8.41 o   0.2967E-02
  -2   6  10      221.89      240.55       10.06 o   0.2644E-02
  -1   6  10      309.61      309.70       11.95 o   0.2047E-02
   0   6  10     1357.13     1321.71       43.56 o   0.9860E-04
   1   6  10      297.86      296.31       17.57 o   0.2166E-02
   2   6  10      352.60      310.09       18.81 o   0.1748E-02
  -9   7  10      184.83      123.09       14.58 o   0.2666E-02
  -8   7  10      169.63      144.84       10.82 o   0.3160E-02
  -7   7  10      184.72      184.63       10.37 o   0.3323E-02
  -6   7  10      236.45      246.34       11.24 o   0.2697E-02
  -5   7  10      231.80      240.90       10.91 o   0.2736E-02
  -4   7  10      306.37      332.68       12.40 o   0.1741E-02
  -3   7  10      271.13      285.23       11.55 o   0.2227E-02
  -2   7  10       42.90       40.90        5.87 o   0.4300E-02
  -1   7  10      141.87      132.31       13.52 o   0.3499E-02
   0   7  10       16.38        9.18        6.90 o   0.2693E-01
   2   7  10       19.78       15.13        6.30 o   0.1249E-01
  -8   8  10      202.36      168.89       15.32 o   0.2935E-02
  -7   8  10       94.74       76.56        8.62 o   0.3374E-02
  -6   8  10        5.47        3.25        3.96 o   0.1452E-01
  -5   8  10        4.19        1.44        3.58 o   0.1446E-01
  -4   8  10       20.36       17.68        4.88 o   0.9759E-02
  -3   8  10       51.15       38.83        9.25 o   0.4153E-02
  -2   8  10      175.91      169.46       14.21 o   0.3319E-02
  -1   8  10      198.04      183.93       15.59 o   0.3082E-02
   0   8  10      158.01      170.63       15.04 o   0.3394E-02
   1   8  10       26.96       17.94        7.73 o   0.9251E-02
  -6   9  10      185.98      190.62       10.77 o   0.3289E-02
  -5   9  10      100.74       80.73        8.80 o   0.3369E-02
  -4   9  10      141.45      123.96       14.58 o   0.3394E-02
  -3   9  10       13.48       19.78        6.49 o   0.7955E-02
  -2   9  10      150.38      127.69       15.59 o   0.3211E-02
  -2 -10  11      389.68      390.23       24.15 o   0.1419E-02
  -1 -10  11      380.06      370.95       15.29 o   0.1502E-02
   0 -10  11       -6.12        4.64        4.97 o   0.1456E-01
   1 -10  11       57.00       64.47        9.71 o   0.3756E-02
   2 -10  11       -1.66        0.58        5.24 o   0.1477E-01
   3 -10  11      232.95      216.71       17.02 o   0.2803E-02
   4 -10  11       35.05       24.31        8.92 o   0.6009E-02
   5 -10  11       -9.89        4.34        7.27 o   0.1408E-01
   6 -10  11      125.26       91.93       12.74 o   0.3098E-02
  -3  -9  11       60.26       53.47        7.89 o   0.3806E-02
  -2  -9  11      162.36      152.86       10.39 o   0.3357E-02
  -1  -9  11     1146.91     1118.49       28.12 o   0.1438E-03
   0  -9  11      171.17      162.01       13.25 o   0.3352E-02
   1  -9  11      195.78      190.49       13.75 o   0.3211E-02
   2  -9  11      382.46      382.37       19.46 o   0.1442E-02
   3  -9  11      447.59      411.34       22.49 o   0.1154E-02
   4  -9  11      125.17      132.98        8.34 o   0.3593E-02
   5  -9  11       65.18       71.77        7.33 o   0.3664E-02
   6  -9  11       29.65       18.12        6.04 o   0.9177E-02
  -4  -8  11      331.12      294.80       22.26 o   0.1907E-02
  -3  -8  11      275.69      270.69       12.86 o   0.2390E-02
  -2  -8  11      263.36      253.76       11.94 o   0.2515E-02
  -1  -8  11      139.68      144.17        8.96 o   0.3632E-02
   0  -8  11      180.10      208.72       12.60 o   0.2755E-02
   1  -8  11        1.24        9.50        4.65 o   0.2429E-01
   2  -8  11        6.85        0.33        5.47 o   0.1395E-01
   3  -8  11      164.20      152.21        8.58 o   0.3375E-02
   4  -8  11      175.79      162.49        9.58 o   0.3296E-02
   5  -8  11      279.09      286.76       12.38 o   0.2206E-02
   6  -8  11       59.07       65.47        7.22 o   0.3692E-02
   7  -8  11      196.10      180.17       11.77 o   0.3103E-02
  -4  -7  11        1.01        1.03        6.49 o   0.1467E-01
  -3  -7  11       62.88       65.34        6.89 o   0.3733E-02
  -2  -7  11      214.21      198.36       10.15 o   0.2989E-02
  -1  -7  11      270.88      270.05       10.96 o   0.2437E-02
   0  -7  11      886.65      878.49       21.23 o   0.2501E-03
   1  -7  11      590.06      604.90       22.86 o   0.5635E-03
   2  -7  11      535.48      512.42       15.44 o   0.7843E-03
   3  -7  11       90.65       78.96        6.98 o   0.3554E-02
   4  -7  11       46.37       41.87        5.93 o   0.4201E-02
   5  -7  11       32.78       35.12        5.73 o   0.4612E-02
   6  -7  11       70.68       64.91        7.53 o   0.3690E-02
   7  -7  11       12.24        1.79        5.13 o   0.1337E-01
  -5  -6  11       61.55       67.59       11.55 o   0.3651E-02
  -4  -6  11       57.00       46.68       10.58 o   0.3911E-02
  -3  -6  11      170.87      162.58        9.27 o   0.3334E-02
  -2  -6  11       72.54       80.32        6.31 o   0.3624E-02
  -1  -6  11        0.32        0.39        3.02 o   0.1482E-01
   0  -6  11        2.44        1.10        2.90 o   0.1470E-01
   1  -6  11       97.38       67.10        6.38 o   0.3280E-02
   2  -6  11       86.14       71.64        6.29 o   0.3528E-02
   3  -6  11      388.16      425.98       12.90 o   0.1064E-02
   4  -6  11     1966.19     1974.88       39.11 o   0.4316E-04
   5  -6  11      591.90      626.22       17.73 o   0.5099E-03
   6  -6  11      240.70      264.97       11.58 o   0.2222E-02
   7  -6  11       89.63       78.62        8.86 o   0.3558E-02
  -6  -5  11       22.54        4.94        8.60 o   0.1238E-01
  -5  -5  11       10.07       17.39        7.04 o   0.9543E-02
  -4  -5  11       32.61       33.84        8.37 o   0.4896E-02
  -3  -5  11       69.51       89.34       10.17 o   0.3424E-02
  -2  -5  11      432.21      418.54       13.35 o   0.1202E-02
  -1  -5  11      569.22      636.00       15.10 o   0.4663E-03
   0  -5  11      977.79      984.85       17.35 o   0.1906E-03
   1  -5  11      105.85      114.04        6.28 o   0.3571E-02
   2  -5  11      106.72      106.52        6.72 o   0.3693E-02
   3  -5  11      954.60      971.40       22.24 o   0.1899E-03
   4  -5  11      356.74      367.89       12.83 o   0.1459E-02
   5  -5  11        3.84        8.75        4.06 o   0.2942E-01
   6  -5  11       19.44       23.24        5.31 o   0.6887E-02
   7  -5  11      270.76      282.28       13.01 o   0.2244E-02
  -7  -4  11      138.23      130.51       15.55 o   0.3547E-02
  -6  -4  11      905.72      930.53       36.62 o   0.2194E-03
  -5  -4  11      791.22      863.38       32.38 o   0.2307E-03
  -4  -4  11        3.82        5.21        5.47 o   0.1899E-01
  -3  -4  11      102.45       95.90       10.95 o   0.3643E-02
  -2  -4  11       89.01       85.46        6.34 o   0.3627E-02
  -1  -4  11        4.08        7.91        2.47 o   0.3109E-01
   0  -4  11       95.77       94.34        4.83 o   0.3707E-02
   1  -4  11      648.37      595.26       16.10 o   0.5349E-03
   2  -4  11      113.83       89.08        6.83 o   0.3311E-02
   3  -4  11      227.13      216.22        9.47 o   0.2884E-02
   4  -4  11      113.65      109.23        7.74 o   0.3605E-02
   5  -4  11      387.68      386.84       14.12 o   0.1449E-02
   6  -4  11      512.09      549.61       17.21 o   0.6636E-03
   7  -4  11      172.90      171.71       11.29 o   0.3365E-02
  -7  -3  11       76.50       46.01       12.19 o   0.3543E-02
  -6  -3  11       44.07       34.35        9.52 o   0.4565E-02
  -5  -3  11      491.25      533.14       23.55 o   0.6861E-03
  -4  -3  11       -0.97        4.62        4.88 o   0.1429E-01
  -3  -3  11       19.14       16.66        4.30 o   0.1112E-01
  -2  -3  11      320.86      338.97       11.17 o   0.1680E-02
  -1  -3  11      669.23      661.31       13.05 o   0.4534E-03
   0  -3  11      355.12      343.91        8.81 o   0.1676E-02
   1  -3  11       57.55       67.49        5.26 o   0.3621E-02
   2  -3  11        6.69        5.56        3.50 o   0.2887E-01
   3  -3  11      191.02      213.02        8.98 o   0.2770E-02
   4  -3  11       19.64       10.89        4.44 o   0.2050E-01
   5  -3  11      233.71      233.68       11.07 o   0.2833E-02
   6  -3  11      243.92      264.60       11.75 o   0.2386E-02
   7  -3  11      180.30      162.62       11.23 o   0.3202E-02
  -8  -2  11      154.29      127.89       15.69 o   0.3115E-02
  -7  -2  11       65.55       48.68       11.36 o   0.3713E-02
  -6  -2  11      231.99      225.22       16.47 o   0.2842E-02
  -5  -2  11       83.31       71.02        6.99 o   0.3541E-02
  -4  -2  11      448.97      456.63       13.96 o   0.1037E-02
  -3  -2  11      610.28      610.54       16.33 o   0.5704E-03
  -2  -2  11      502.40      483.86       14.23 o   0.8791E-03
  -1  -2  11      610.39      595.55       15.78 o   0.5706E-03
   0  -2  11      323.64      302.06        8.33 o   0.1957E-02
   1  -2  11      374.13      373.18       11.64 o   0.1521E-02
   2  -2  11       19.04       11.92        4.31 o   0.1842E-01
   3  -2  11      172.69      174.86        8.57 o   0.3338E-02
   4  -2  11      480.94      504.80       15.31 o   0.8093E-03
   5  -2  11      448.03      470.47       15.40 o   0.9332E-03
   6  -2  11       24.45       22.99        5.82 o   0.7492E-02
   7  -2  11        5.61        2.43        5.31 o   0.1441E-01
  -8  -1  11       35.19       35.45        9.48 o   0.4555E-02
  -7  -1  11      539.27      539.01       26.22 o   0.7470E-03
  -6  -1  11      762.61      704.99       20.65 o   0.3761E-03
  -5  -1  11      466.82      471.65       14.85 o   0.9952E-03
  -4  -1  11     2445.50     2473.96       45.60 o   0.2743E-04
  -3  -1  11       72.38       80.28        6.10 o   0.3571E-02
  -2  -1  11      124.64      113.64        7.05 o   0.3499E-02
  -1  -1  11       38.83       57.31        4.87 o   0.3590E-02
   0  -1  11      901.86      889.23       20.23 o   0.2397E-03
   1  -1  11       59.86       44.70        4.35 o   0.3846E-02
   2  -1  11       11.18       13.87        4.00 o   0.1486E-01
   3  -1  11      520.11      497.42       15.53 o   0.8443E-03
   4  -1  11       17.25        7.04        4.76 o   0.2415E-01
   5  -1  11      183.64      176.89       10.20 o   0.3267E-02
   6  -1  11      156.91      143.08       10.05 o   0.3346E-02
   7  -1  11      250.43      236.47       12.60 o   0.2633E-02
  -8   0  11      136.67      116.63       14.72 o   0.3325E-02
  -7   0  11       27.03       14.92        5.31 o   0.1169E-01
  -6   0  11       87.33       75.80        7.42 o   0.3563E-02
  -5   0  11      103.27      104.10        7.42 o   0.3688E-02
  -4   0  11      796.08      847.01       19.96 o   0.2533E-03
  -3   0  11      221.66      224.24        9.31 o   0.2870E-02
  -2   0  11     1169.86     1215.10       24.85 o   0.1125E-03
  -1   0  11     1653.59     1594.91       32.14 o   0.6372E-04
   0   0  11      614.90      585.32       15.90 o   0.5730E-03
   1   0  11      741.48      694.98       14.47 o   0.3891E-03
   2   0  11      360.01      370.15       17.48 o   0.1548E-02
   3   0  11        3.63        2.87        3.83 o   0.1472E-01
   4   0  11       36.18       28.54        5.83 o   0.5014E-02
   5   0  11        2.90        3.21        4.31 o   0.1437E-01
   6   0  11       55.85       40.96        7.16 o   0.3998E-02
   7   0  11       28.01       23.60        9.84 o   0.6704E-02
  -9   1  11      437.93      340.79       24.43 o   0.1230E-02
  -8   1  11      147.27      140.21        9.67 o   0.3505E-02
  -7   1  11     1209.63     1263.92       28.77 o   0.1073E-03
  -6   1  11      103.48       92.37        7.89 o   0.3537E-02
  -5   1  11       23.71       25.49        4.64 o   0.6001E-02
  -4   1  11      167.84      153.12        8.62 o   0.3348E-02
  -3   1  11     1062.56     1111.75       23.75 o   0.1419E-03
  -2   1  11      140.28      144.19        7.35 o   0.3507E-02
  -1   1  11      743.57      762.65       18.25 o   0.3331E-03
   0   1  11      414.33      403.34       12.69 o   0.1283E-02
   1   1  11        1.38        3.68        2.74 o   0.1430E-01
   2   1  11       72.73       65.72        6.38 o   0.3664E-02
   3   1  11      145.43      139.41        8.45 o   0.3521E-02
   4   1  11      431.63      416.96       14.63 o   0.1212E-02
   5   1  11      240.50      237.30       11.43 o   0.2755E-02
   6   1  11       47.52       19.04       11.13 o   0.7538E-02
  -9   2  11      315.06      291.17       13.72 o   0.2033E-02
  -8   2  11      274.51      263.01       12.59 o   0.2404E-02
  -7   2  11       32.13       35.09        5.57 o   0.4519E-02
  -6   2  11      193.41      207.34        9.81 o   0.2886E-02
  -5   2  11      963.04     1091.69       23.33 o   0.1395E-03
  -4   2  11      559.79      576.19       16.12 o   0.6118E-03
  -3   2  11      441.22      481.81       13.60 o   0.8447E-03
  -2   2  11      276.03      296.57       10.28 o   0.1999E-02
  -1   2  11     2114.64     2094.62       39.78 o   0.3771E-04
   0   2  11      926.58      930.67       21.52 o   0.2089E-03
   1   2  11     1153.21     1155.01       25.05 o   0.1315E-03
   2   2  11      148.63      171.27       11.68 o   0.3115E-02
   3   2  11       61.76       59.67        6.20 o   0.3807E-02
   4   2  11       78.11       68.70        7.10 o   0.3587E-02
   5   2  11      122.92       86.92       13.85 o   0.3110E-02
   6   2  11       68.22       68.40       11.91 o   0.3738E-02
  -9   3  11      180.49      162.87       10.23 o   0.3168E-02
  -8   3  11      213.84      204.60       11.00 o   0.2996E-02
  -7   3  11      171.36      178.24        9.50 o   0.3415E-02
  -6   3  11      466.96      560.50       15.63 o   0.5498E-03
  -5   3  11      489.50      539.09       15.45 o   0.6628E-03
  -4   3  11       38.20       33.11        5.13 o   0.4775E-02
  -3   3  11       63.27       63.57        5.90 o   0.3797E-02
  -2   3  11       45.73       52.18        5.38 o   0.3832E-02
  -1   3  11     1878.90     1918.95       36.59 o   0.4496E-04
   0   3  11      587.30      558.73       16.32 o   0.6384E-03
   1   3  11      552.84      555.65       15.69 o   0.6689E-03
   2   3  11      378.41      378.54       18.31 o   0.1411E-02
   3   3  11      419.72      434.66       19.46 o   0.1170E-02
   4   3  11       57.82       64.65        9.94 o   0.3745E-02
   5   3  11      451.96      406.88       23.55 o   0.1163E-02
  -9   4  11       20.59        3.74        5.34 o   0.1256E-01
  -8   4  11       35.19       30.70        6.14 o   0.5203E-02
  -7   4  11       68.34       68.54        7.27 o   0.3737E-02
  -6   4  11      115.62      142.07        8.54 o   0.3142E-02
  -5   4  11      846.52      945.62       21.92 o   0.1859E-03
  -4   4  11       79.90       65.80        6.62 o   0.3548E-02
  -3   4  11      533.55      524.37       15.79 o   0.7714E-03
  -2   4  11     1024.93     1021.75       23.94 o   0.1788E-03
  -1   4  11      414.96      443.91       13.52 o   0.1035E-02
   0   4  11      116.13      112.06        7.65 o   0.3651E-02
   1   4  11      278.01      256.37       10.98 o   0.2370E-02
   2   4  11        5.70        1.08        5.15 o   0.1420E-01
  -9   5  11       63.34       48.67       10.07 o   0.3762E-02
  -8   5  11       11.91        4.78        6.03 o   0.1382E-01
  -7   5  11      306.19      310.66       13.08 o   0.2083E-02
  -6   5  11      203.76      240.24       10.44 o   0.2344E-02
  -5   5  11      140.21      171.53        8.56 o   0.2916E-02
  -4   5  11       86.51      125.89        7.21 o   0.3102E-02
  -3   5  11      119.95      129.48        7.94 o   0.3561E-02
  -2   5  11      149.99      148.71        8.30 o   0.3589E-02
  -1   5  11      179.57      201.20        9.14 o   0.2899E-02
   0   5  11     1688.46     1699.87       35.07 o   0.5907E-04
   1   5  11     1782.37     1785.70       52.99 o   0.5351E-04
   2   5  11      588.77      578.56       25.07 o   0.6241E-03
  -8   6  11      212.30      196.40       11.58 o   0.2970E-02
  -7   6  11       29.03       16.37        5.58 o   0.1110E-01
  -6   6  11      302.83      326.61       12.93 o   0.1730E-02
  -5   6  11      727.95      860.51       20.56 o   0.2248E-03
  -4   6  11      961.61     1079.41       24.35 o   0.1416E-03
  -3   6  11      292.61      315.49       11.82 o   0.1859E-02
  -2   6  11      135.66      134.32        8.46 o   0.3654E-02
  -1   6  11      277.57      270.22       11.71 o   0.2372E-02
   0   6  11      232.08      232.57       15.41 o   0.2853E-02
   1   6  11       -1.52        0.33        5.29 o   0.1479E-01
   2   6  11       31.88        5.63        6.62 o   0.1651E-01
  -7   7  11       12.60       11.43        4.54 o   0.2239E-01
  -6   7  11        3.61        0.69        3.97 o   0.1448E-01
  -5   7  11        4.28        0.59        3.76 o   0.1434E-01
  -4   7  11       83.06       90.07        7.76 o   0.3602E-02
  -3   7  11       52.03       50.16        6.39 o   0.3983E-02
  -2   7  11      373.14      381.51       13.99 o   0.1467E-02
  -1   7  11      386.23      404.53       21.02 o   0.1374E-02
   0   7  11      507.86      482.97       25.07 o   0.8880E-03
   2   7  11      191.32      192.95       14.86 o   0.3247E-02
  -6   8  11      176.07      161.67       10.47 o   0.3244E-02
  -5   8  11      395.98      414.47       15.24 o   0.1271E-02
  -4   8  11      319.27      359.91       13.65 o   0.1406E-02
  -3   8  11      498.70      508.96       25.53 o   0.8136E-03
  -2   8  11      152.63      121.41       14.95 o   0.3180E-02
  -1   8  11      116.38      107.13       14.03 o   0.3537E-02
   0   8  11       13.75        3.15        6.72 o   0.1340E-01
  -5   9  11      178.26      158.20       15.50 o   0.3195E-02
  -1 -10  12      652.25      667.22       28.70 o   0.4681E-03
   0 -10  12      774.25      813.95       31.10 o   0.2856E-03
   1 -10  12       69.23       76.64       10.81 o   0.3618E-02
   3 -10  12      145.09      144.50       14.63 o   0.3593E-02
   4 -10  12       61.23       40.68       11.18 o   0.3977E-02
  -2  -9  12      447.02      429.20       16.60 o   0.1130E-02
  -1  -9  12     1416.01     1466.23       45.22 o   0.8079E-04
   0  -9  12      148.86      152.93       13.20 o   0.3531E-02
   1  -9  12        4.78        0.29        4.97 o   0.1420E-01
   2  -9  12      167.35      141.40       14.54 o   0.3163E-02
   3  -9  12        6.99       11.51        6.72 o   0.2144E-01
   4  -9  12       33.63       23.10        5.99 o   0.6493E-02
   5  -9  12       14.26        4.27        5.03 o   0.1686E-01
   6  -9  12      143.80      115.90       13.80 o   0.3138E-02
  -3  -8  12      141.09      145.73       15.36 o   0.3607E-02
  -2  -8  12       23.21       20.09        5.38 o   0.8154E-02
  -1  -8  12      316.83      323.59       12.79 o   0.1892E-02
   0  -8  12      806.77      828.64       29.21 o   0.2757E-03
   1  -8  12      792.05      763.53       28.98 o   0.3320E-03
   2  -8  12      166.99      137.89       13.25 o   0.3158E-02
   3  -8  12      109.60       83.62        7.75 o   0.3293E-02
   4  -8  12       58.33       54.10        6.78 o   0.3841E-02
   5  -8  12       56.14       41.41        7.31 o   0.4064E-02
   6  -8  12        1.31        1.13        4.47 o   0.1473E-01
  -4  -7  12      220.44      230.85       18.03 o   0.2814E-02
  -3  -7  12       83.54       72.55       12.10 o   0.3540E-02
  -2  -7  12       13.09        4.69        4.46 o   0.2060E-01
  -1  -7  12       11.75        3.58        3.99 o   0.1383E-01
   0  -7  12        6.30        8.72        4.78 o   0.2795E-01
   1  -7  12       28.77       22.17        4.37 o   0.7200E-02
   2  -7  12      134.26      117.87        7.84 o   0.3414E-02
   3  -7  12      101.48      106.13        7.58 o   0.3662E-02
   4  -7  12      442.35      435.88       15.14 o   0.1127E-02
   5  -7  12       22.54       22.72        5.45 o   0.7563E-02
   6  -7  12       46.16       47.77        7.03 o   0.3920E-02
  -5  -6  12       31.19       24.69        9.89 o   0.6359E-02
  -4  -6  12      180.37      170.22       15.73 o   0.3280E-02
  -3  -6  12       78.94       75.26       11.27 o   0.3686E-02
  -2  -6  12      574.74      580.06       25.21 o   0.6277E-03
  -1  -6  12      416.73      428.46       13.31 o   0.1223E-02
   0  -6  12     2321.53     2390.37       42.39 o   0.2930E-04
   1  -6  12     1306.49     1359.47       27.53 o   0.9207E-04
   2  -6  12      243.88      256.83       10.15 o   0.2467E-02
   3  -6  12       52.07       50.79        6.02 o   0.3968E-02
   4  -6  12        4.74        0.42        3.74 o   0.1424E-01
   5  -6  12      144.81      160.28        9.19 o   0.3244E-02
   6  -6  12       23.81       27.11        5.69 o   0.6013E-02
   7  -6  12       11.32        9.17        9.20 o   0.2950E-01
  -6  -5  12      126.00       97.80       15.41 o   0.3171E-02
  -5  -5  12      602.16      632.17       28.70 o   0.5176E-03
  -4  -5  12      342.62      360.00       20.42 o   0.1446E-02
  -3  -5  12      138.05      141.35       13.11 o   0.3556E-02
  -2  -5  12       26.59       20.41        6.81 o   0.7406E-02
  -1  -5  12        4.89        1.18        2.40 o   0.1432E-01
   0  -5  12       25.46       25.07        4.00 o   0.6575E-02
   1  -5  12       83.49       85.74        6.16 o   0.3698E-02
   2  -5  12      437.24      453.85       13.63 o   0.1031E-02
   3  -5  12      252.73      282.05       10.51 o   0.2091E-02
   4  -5  12      386.30      379.24       13.76 o   0.1439E-02
   5  -5  12       32.84       32.50        5.90 o   0.5039E-02
   6  -5  12       56.26       65.54        7.53 o   0.3709E-02
   7  -5  12       82.14       74.71        9.04 o   0.3554E-02
  -6  -4  12       11.50       15.13        7.36 o   0.1148E-01
  -5  -4  12       92.28       83.13       12.42 o   0.3561E-02
  -4  -4  12       31.69       21.58        8.33 o   0.6795E-02
  -3  -4  12      363.36      384.00       18.91 o   0.1378E-02
  -2  -4  12      587.51      591.92       16.23 o   0.5994E-03
  -1  -4  12      102.12       92.89        6.67 o   0.3592E-02
   0  -4  12        9.71        5.14        2.51 o   0.1657E-01
   1  -4  12      903.77     1020.62       20.66 o   0.1645E-03
   2  -4  12      421.49      469.50       13.23 o   0.8960E-03
   3  -4  12       24.93       27.58        4.69 o   0.5816E-02
   4  -4  12      386.96      440.51       13.63 o   0.9484E-03
   5  -4  12      154.01      151.53        9.73 o   0.3556E-02
   6  -4  12      302.69      314.67       13.35 o   0.1910E-02
   7  -4  12       34.80       31.21        7.02 o   0.4958E-02
  -7  -3  12      436.09      399.65       24.84 o   0.1229E-02
  -6  -3  12       60.03       45.13       10.76 o   0.3874E-02
  -5  -3  12        6.12        0.71        5.89 o   0.1410E-01
  -4  -3  12      215.98      202.72        9.99 o   0.2993E-02
  -3  -3  12      495.96      506.27       14.94 o   0.7839E-03
  -2  -3  12        5.68        0.76        3.43 o   0.1417E-01
  -1  -3  12      243.97      250.27        9.53 o   0.2638E-02
   0  -3  12      630.05      680.63       12.94 o   0.4140E-03
   1  -3  12      803.00      804.38       28.38 o   0.3083E-03
   2  -3  12      500.82      538.05       14.79 o   0.6959E-03
   3  -3  12      528.37      539.36       15.79 o   0.7220E-03
   4  -3  12       89.29       89.83        7.51 o   0.3685E-02
   5  -3  12      236.40      239.92       11.43 o   0.2699E-02
   6  -3  12       44.71       35.66        7.06 o   0.4455E-02
   7  -3  12       21.48        9.06        6.11 o   0.2635E-01
  -7  -2  12      135.47      111.61       14.86 o   0.3262E-02
  -6  -2  12      407.30      406.33       22.03 o   0.1287E-02
  -5  -2  12      408.24      424.74       14.12 o   0.1116E-02
  -4  -2  12      860.46      895.20       21.61 o   0.2319E-03
  -3  -2  12      330.70      324.19       11.84 o   0.1881E-02
  -2  -2  12       51.82       60.80        5.45 o   0.3712E-02
  -1  -2  12      377.88      385.48       12.24 o   0.1394E-02
   0  -2  12      116.54      109.44        6.95 o   0.3617E-02
   1  -2  12      182.86      194.08        8.70 o   0.3027E-02
   2  -2  12       56.26       45.25        5.69 o   0.3899E-02
   3  -2  12       30.94       20.00        5.16 o   0.7431E-02
   4  -2  12       45.31       42.88        6.20 o   0.4218E-02
   5  -2  12      258.21      256.00       12.17 o   0.2570E-02
   6  -2  12      567.01      577.03       18.99 o   0.6461E-03
   7  -2  12      196.70      203.53       11.97 o   0.3049E-02
  -8  -1  12       99.55       62.96       13.66 o   0.3163E-02
  -7  -1  12       76.09       64.69       12.05 o   0.3580E-02
  -6  -1  12       26.11       17.58        4.95 o   0.9274E-02
  -5  -1  12        8.23        0.55        3.80 o   0.1376E-01
  -4  -1  12      117.56      112.49        7.72 o   0.3566E-02
  -3  -1  12       48.72       45.95        5.61 o   0.4068E-02
  -2  -1  12       36.13       32.39        5.00 o   0.4743E-02
  -1  -1  12       23.55       22.26        4.39 o   0.7286E-02
   0  -1  12     1118.39     1104.17       24.18 o   0.1467E-03
   1  -1  12     1126.62     1088.04       36.48 o   0.1482E-03
   2  -1  12      584.40      574.62       23.78 o   0.6333E-03
   3  -1  12      193.27      208.19        9.72 o   0.2933E-02
   4  -1  12      155.78      145.22        9.42 o   0.3390E-02
   5  -1  12       40.64       40.05        6.56 o   0.4381E-02
   6  -1  12      104.31       97.65        9.12 o   0.3565E-02
   7  -1  12       47.61       29.66        9.29 o   0.4875E-02
  -8   0  12      133.45      121.40       14.86 o   0.3459E-02
  -7   0  12      564.94      518.48       18.26 o   0.7388E-03
  -6   0  12      784.07      771.13       21.45 o   0.3346E-03
  -5   0  12       47.75       39.63        5.79 o   0.4210E-02
  -4   0  12       46.65       44.94        5.75 o   0.4046E-02
  -3   0  12      151.57      164.67        8.38 o   0.3315E-02
  -2   0  12        1.29        2.34        2.95 o   0.1452E-01
  -1   0  12      318.01      325.24       11.29 o   0.1898E-02
   0   0  12       92.14       80.58        6.49 o   0.3567E-02
   1   0  12       70.29       66.92        9.20 o   0.3681E-02
   2   0  12      692.74      640.67       26.59 o   0.4635E-03
   3   0  12       52.83       55.62        6.35 o   0.3728E-02
   4   0  12      373.07      373.44       13.92 o   0.1527E-02
   5   0  12      341.05      327.58       14.07 o   0.1804E-02
   6   0  12      195.11      164.90       11.23 o   0.2969E-02
  -8   1  12       14.79        1.90        5.21 o   0.1300E-01
  -7   1  12       59.36       38.84        7.28 o   0.4013E-02
  -6   1  12      360.67      339.97       13.93 o   0.1664E-02
  -5   1  12      442.44      428.40       14.97 o   0.1142E-02
  -4   1  12     2031.17     2090.89       39.95 o   0.3759E-04
  -3   1  12      317.11      315.80       11.73 o   0.1975E-02
  -2   1  12       16.10       13.74        4.11 o   0.1372E-01
  -1   1  12       23.09       20.11        4.42 o   0.7413E-02
   0   1  12      459.07      479.62       14.02 o   0.9345E-03
   1   1  12      430.39      414.42       13.29 o   0.1198E-02
   2   1  12      157.46      166.84       12.19 o   0.3290E-02
   3   1  12       83.31       88.49        7.22 o   0.3625E-02
   4   1  12       20.17        8.99        4.99 o   0.2271E-01
   5   1  12       12.12        8.11        4.84 o   0.3149E-01
   6   1  12      123.65       75.00       14.35 o   0.2888E-02
  -9   2  12      103.55       92.18       12.14 o   0.3509E-02
  -8   2  12      195.02      187.69       10.87 o   0.3188E-02
  -7   2  12      203.92      198.64       10.57 o   0.3112E-02
  -6   2  12      174.87      185.82        9.58 o   0.3282E-02
  -5   2  12      978.13     1064.64       24.10 o   0.1545E-03
  -4   2  12      111.12      108.70        7.78 o   0.3685E-02
  -3   2  12      286.38      310.15       11.11 o   0.1886E-02
  -2   2  12       12.10        5.51        3.61 o   0.1448E-01
  -1   2  12      250.45      259.47       10.25 o   0.2392E-02
   0   2  12      586.10      566.26       16.43 o   0.6381E-03
   1   2  12       10.58        7.26        3.81 o   0.3224E-01
   2   2  12      823.56      787.89       30.04 o   0.3075E-03
   3   2  12      368.06      376.83       18.95 o   0.1511E-02
   4   2  12      266.76      262.29       15.73 o   0.2481E-02
   5   2  12      183.55      183.02       15.50 o   0.3312E-02
  -8   3  12       16.05        0.68        4.73 o   0.1280E-01
  -7   3  12       79.56       67.99        7.94 o   0.3566E-02
  -6   3  12      671.18      732.12       19.78 o   0.3635E-03
  -5   3  12      796.68      859.88       21.24 o   0.2504E-03
  -4   3  12      426.27      437.89       14.35 o   0.1129E-02
  -3   3  12      291.05      298.33       11.40 o   0.2041E-02
  -2   3  12      759.21      781.90       19.76 o   0.3236E-03
  -1   3  12        4.67        3.93        3.47 o   0.1476E-01
   0   3  12      117.76      112.21        7.86 o   0.3654E-02
   1   3  12      844.75      820.84       21.28 o   0.2840E-03
   2   3  12      557.63      565.50       23.69 o   0.6378E-03
   3   3  12        9.98        0.31        4.88 o   0.1350E-01
  -8   4  12      205.79      235.03       11.17 o   0.2437E-02
  -7   4  12      387.29      371.51       14.91 o   0.1467E-02
  -6   4  12      162.25      170.48        9.48 o   0.3399E-02
  -5   4  12        7.06        1.45        3.48 o   0.1411E-01
  -4   4  12       49.38       61.18        5.94 o   0.3627E-02
  -3   4  12       66.47       75.19        6.56 o   0.3593E-02
  -2   4  12      120.87      119.09        8.13 o   0.3680E-02
  -1   4  12      288.04      303.96       11.61 o   0.1926E-02
   0   4  12      219.01      225.13       10.22 o   0.2821E-02
   1   4  12      113.58      126.96        8.02 o   0.3472E-02
  -8   5  12      174.71      150.15       14.54 o   0.3082E-02
  -7   5  12       25.90        7.78        5.34 o   0.2503E-01
  -6   5  12      201.67      203.79       10.67 o   0.3163E-02
  -5   5  12      407.78      485.76       14.71 o   0.7725E-03
  -4   5  12     1577.30     1758.34       34.32 o   0.5172E-04
  -3   5  12      866.34      870.77       22.51 o   0.2590E-03
  -2   5  12      779.70      820.30       20.90 o   0.2823E-03
  -1   5  12        5.45        5.20        3.72 o   0.2231E-01
   0   5  12      184.95      181.59        9.78 o   0.3294E-02
   1   5  12      181.80      210.00       14.08 o   0.2587E-02
  -7   6  12      158.54      154.95       10.44 o   0.3475E-02
  -6   6  12        9.68       11.85        4.57 o   0.2121E-01
  -5   6  12        7.04        6.33        4.04 o   0.3318E-01
  -4   6  12       66.43       66.74        7.06 o   0.3780E-02
  -3   6  12       59.50       57.29        6.95 o   0.3828E-02
  -2   6  12      593.92      647.25       18.20 o   0.4753E-03
  -1   6  12       30.48       31.64        5.63 o   0.5061E-02
   0   6  12      385.77      417.98       20.93 o   0.1187E-02
   1   6  12      464.43      445.63       23.87 o   0.1046E-02
  -6   7  12      304.23      305.41       13.55 o   0.2107E-02
  -5   7  12      176.23      175.62       10.22 o   0.3384E-02
  -4   7  12      436.21      511.67       15.96 o   0.7201E-03
  -3   7  12      252.11      276.76       11.94 o   0.2254E-02
  -2   7  12      100.93       86.74       12.56 o   0.3457E-02
  -1   7  12      120.43      120.16       13.57 o   0.3673E-02
   0   7  12        8.00        1.68        6.76 o   0.1400E-01
  -5   8  12       12.28       18.00        7.73 o   0.8807E-02
  -4   8  12      209.54      248.65       15.82 o   0.2291E-02
   1 -10  13       49.31       54.83       10.07 o   0.3786E-02
   2 -10  13       23.55        0.60        7.91 o   0.1177E-01
  -2  -9  13       25.71       16.18        9.48 o   0.1012E-01
  -1  -9  13        0.46        2.29        5.70 o   0.1453E-01
   0  -9  13       28.89       26.98        8.10 o   0.5673E-02
   2  -9  13      251.81      215.29       17.11 o   0.2562E-02
   3  -9  13       90.76      100.37       11.96 o   0.3594E-02
   4  -9  13      180.81      142.86       10.84 o   0.2995E-02
   5  -9  13      130.51       94.15       12.83 o   0.3077E-02
  -3  -8  13      153.32      125.02       16.15 o   0.3093E-02
  -2  -8  13       39.88       42.50       10.03 o   0.4316E-02
  -1  -8  13       57.92       79.55        9.15 o   0.3392E-02
   0  -8  13       11.64        8.58        5.70 o   0.2988E-01
   1  -8  13       98.40       83.46       11.04 o   0.3451E-02
   2  -8  13       14.26       14.24        6.58 o   0.1658E-01
   3  -8  13       75.19       59.37        7.19 o   0.3543E-02
   4  -8  13      101.39       93.62        8.46 o   0.3578E-02
   5  -8  13      329.71      329.58       14.04 o   0.1877E-02
  -4  -7  13      110.31      113.50       14.72 o   0.3702E-02
  -3  -7  13      231.11      203.57       17.66 o   0.2762E-02
  -2  -7  13      140.81      118.47       13.75 o   0.3304E-02
   0  -7  13      641.72      662.40       24.70 o   0.4583E-03
   1  -7  13      461.12      452.96       20.84 o   0.1041E-02
   2  -7  13       98.95       89.42        7.37 o   0.3562E-02
   3  -7  13       22.03       22.62        4.87 o   0.7139E-02
   4  -7  13       83.68       77.44        7.63 o   0.3640E-02
   5  -7  13      147.89      206.75        9.77 o   0.2387E-02
   6  -7  13       38.02       33.09        6.93 o   0.4947E-02
  -4  -6  13       11.82       18.33        7.87 o   0.8632E-02
  -3  -6  13      270.67      274.63       17.94 o   0.2366E-02
  -2  -6  13       13.48        5.78        6.16 o   0.1615E-01
  -1  -6  13       23.92       16.85        6.53 o   0.9583E-02
   0  -6  13       47.93       33.07        5.32 o   0.4501E-02
   1  -6  13      454.24      485.26       14.07 o   0.8217E-03
   2  -6  13      208.71      215.03        9.79 o   0.3030E-02
   3  -6  13      215.98      223.61       10.20 o   0.2962E-02
   4  -6  13      869.17      931.02       22.93 o   0.2102E-03
   5  -6  13      570.33      642.09       18.56 o   0.4474E-03
   6  -6  13       75.74       66.29        8.43 o   0.3575E-02
  -5  -5  13       29.85       34.28        9.34 o   0.4850E-02
  -4  -5  13      216.25      227.09       16.56 o   0.2765E-02
  -3  -5  13      203.33      202.43       14.95 o   0.3154E-02
  -2  -5  13      730.64      691.89       28.43 o   0.4063E-03
  -1  -5  13      259.82      233.94       10.38 o   0.2537E-02
   0  -5  13       89.52       79.10        6.38 o   0.3574E-02
   1  -5  13       20.65       16.86        4.13 o   0.1044E-01
   2  -5  13      100.79      113.09        7.19 o   0.3496E-02
   3  -5  13       87.86       81.97        7.29 o   0.3650E-02
   4  -5  13       59.62       72.26        6.90 o   0.3487E-02
   5  -5  13       17.69       15.19        5.39 o   0.1320E-01
   6  -5  13        6.42        3.33        4.76 o   0.1438E-01
  -6  -4  13      331.90      329.04       21.80 o   0.1869E-02
  -5  -4  13       41.91       47.17       10.30 o   0.4103E-02
  -4  -4  13       27.00       19.55        7.82 o   0.8272E-02
  -3  -4  13       20.15       13.48        6.58 o   0.1664E-01
  -2  -4  13      312.74      321.44       11.66 o   0.1882E-02
  -1  -4  13      852.27      849.30       20.75 o   0.2622E-03
   0  -4  13      696.19      698.73       26.17 o   0.4189E-03
   1  -4  13      974.08     1084.77       22.45 o   0.1391E-03
   2  -4  13      795.30      888.76       20.02 o   0.2186E-03
   3  -4  13      695.52      743.98       19.22 o   0.3472E-03
   4  -4  13      218.94      215.71       10.77 o   0.2976E-02
   5  -4  13      110.54       97.19        8.96 o   0.3498E-02
   6  -4  13       83.77      100.43        8.92 o   0.3464E-02
  -6  -3  13      177.66      191.27       15.46 o   0.3165E-02
  -5  -3  13      537.02      506.25       25.62 o   0.8038E-03
  -4  -3  13      145.92      140.64        8.85 o   0.3499E-02
  -3  -3  13      899.95      881.68       22.36 o   0.2416E-03
  -2  -3  13      136.56      121.44        7.94 o   0.3452E-02
  -1  -3  13      152.61      174.13        8.02 o   0.3132E-02
   0  -3  13       57.18       52.04        8.97 o   0.3862E-02
   1  -3  13       23.09       18.01        6.81 o   0.8620E-02
   2  -3  13       11.02        2.92        4.25 o   0.1373E-01
   3  -3  13       50.74       47.88        6.33 o   0.4015E-02
   4  -3  13      167.12      177.68        9.82 o   0.3264E-02
   5  -3  13       90.51       74.77        8.47 o   0.3457E-02
   6  -3  13      170.09      172.40       11.31 o   0.3440E-02
  -7  -2  13      122.23      100.88       14.77 o   0.3303E-02
  -6  -2  13       70.11       64.31       11.64 o   0.3675E-02
  -5  -2  13       34.80       19.20        5.68 o   0.7515E-02
  -4  -2  13      212.34      208.34       10.17 o   0.3031E-02
  -3  -2  13       30.68       21.53        4.98 o   0.6611E-02
  -2  -2  13      585.41      578.89       16.57 o   0.6254E-03
  -1  -2  13     1004.62     1031.86       23.18 o   0.1673E-03
   0  -2  13      690.92      708.60       17.79 o   0.3910E-03
   1  -2  13     1835.00     1767.46       52.72 o   0.5218E-04
   2  -2  13     1194.56     1315.87       38.78 o   0.9514E-04
   3  -2  13      758.98      854.47       20.43 o   0.2363E-03
   4  -2  13      168.92      166.27        9.93 o   0.3405E-02
   5  -2  13      285.02      268.28       13.06 o   0.2303E-02
   6  -2  13       45.93       39.17        7.44 o   0.4291E-02
  -7  -1  13      175.45      177.24       16.51 o   0.3368E-02
  -6  -1  13      832.14      807.48       22.80 o   0.2996E-03
  -5  -1  13      173.49      177.40        9.49 o   0.3427E-02
  -4  -1  13      479.63      461.40       15.51 o   0.9802E-03
  -3  -1  13     1091.70     1093.49       25.39 o   0.1497E-03
  -2  -1  13      392.94      405.14       13.24 o   0.1207E-02
  -1  -1  13        5.04        2.26        3.19 o   0.1452E-01
   0  -1  13      337.12      325.37       11.74 o   0.1827E-02
   1  -1  13       33.35       35.79        7.41 o   0.4827E-02
   2  -1  13      138.88      120.07       11.73 o   0.3336E-02
   3  -1  13      388.44      401.44       14.06 o   0.1323E-02
   4  -1  13       64.86       55.56        7.42 o   0.3722E-02
   5  -1  13      217.77      212.33       11.62 o   0.2980E-02
   6  -1  13      149.30      132.61       10.91 o   0.3390E-02
  -7   0  13       14.33        8.97        4.88 o   0.2782E-01
  -6   0  13        2.23        0.20        3.91 o   0.1484E-01
  -5   0  13       87.33       82.82        7.66 o   0.3672E-02
  -4   0  13      491.87      505.08       15.70 o   0.8204E-03
  -3   0  13      826.62      883.18       20.90 o   0.2280E-03
  -2   0  13       83.10       68.90        6.84 o   0.3503E-02
  -1   0  13       57.80       52.62        5.90 o   0.3850E-02
   0   0  13      450.84      490.96       13.85 o   0.8090E-03
   1   0  13      338.29      314.13       18.40 o   0.1834E-02
   2   0  13      451.60      457.75       21.48 o   0.1056E-02
   3   0  13      354.35      350.30       18.81 o   0.1679E-02
   4   0  13      297.77      313.32       12.79 o   0.1975E-02
   5   0  13        8.60        1.52        5.10 o   0.1387E-01
   6   0  13       36.07       24.65        6.53 o   0.5786E-02
  -8   1  13      698.53      626.96       29.12 o   0.4813E-03
  -7   1  13      331.44      329.00       14.17 o   0.1864E-02
  -6   1  13      118.80      123.05        9.12 o   0.3625E-02
  -5   1  13      912.46      978.55       23.42 o   0.1857E-03
  -4   1  13      363.48      380.53       13.13 o   0.1446E-02
  -3   1  13      171.98      185.18        9.06 o   0.3191E-02
  -2   1  13      648.02      669.21       17.89 o   0.4435E-03
  -1   1  13      346.64      397.20       12.18 o   0.1110E-02
   0   1  13      120.85      106.78        7.50 o   0.3446E-02
   1   1  13      177.52      179.25       13.48 o   0.3395E-02
   2   1  13      557.31      589.54       24.29 o   0.6025E-03
   3   1  13      323.16      333.34       18.08 o   0.1871E-02
   4   1  13      197.48      199.05       14.31 o   0.3204E-02
   5   1  13      216.39      201.61       15.41 o   0.2955E-02
  -8   2  13       38.27       21.14        8.51 o   0.6827E-02
  -7   2  13       74.75       63.94        7.71 o   0.3588E-02
  -6   2  13      166.87      158.12        9.94 o   0.3350E-02
  -5   2  13      255.47      241.46       11.58 o   0.2590E-02
  -4   2  13      722.91      806.04       19.84 o   0.2677E-03
  -3   2  13      566.67      612.49       16.85 o   0.5133E-03
  -2   2  13      551.30      616.11       16.26 o   0.4889E-03
  -1   2  13      239.64      248.93       10.51 o   0.2618E-02
   0   2  13       61.71       54.62        6.25 o   0.3777E-02
   1   2  13      453.80      413.89       21.57 o   0.1126E-02
   2   2  13      424.45      425.32       20.93 o   0.1180E-02
   3   2  13       18.95       14.29        6.44 o   0.1358E-01
   4   2  13       57.41       47.32        9.29 o   0.3879E-02
  -8   3  13       16.28       11.87        7.27 o   0.1753E-01
  -7   3  13      452.06      419.04       16.52 o   0.1133E-02
  -6   3  13      499.74      519.64       17.00 o   0.7962E-03
  -5   3  13      167.72      168.01        9.63 o   0.3467E-02
  -4   3  13       16.70       20.93        4.38 o   0.8369E-02
  -3   3  13      114.15      128.59        8.03 o   0.3436E-02
  -2   3  13       18.19       13.33        4.44 o   0.1612E-01
  -1   3  13        0.46        1.56        3.60 o   0.1461E-01
   0   3  13      219.45      233.24       10.28 o   0.2590E-02
   1   3  13      122.41      118.36       12.28 o   0.3698E-02
   2   3  13       10.49        3.26        5.66 o   0.1384E-01
   3   3  13      424.41      377.34       21.02 o   0.1302E-02
  -7   4  13      133.61      133.82        9.99 o   0.3578E-02
  -6   4  13      127.26      121.18        9.43 o   0.3527E-02
  -5   4  13      511.60      536.37       16.93 o   0.7452E-03
  -4   4  13      245.12      276.17       11.11 o   0.2149E-02
  -3   4  13      539.00      601.86       16.85 o   0.5184E-03
  -2   4  13     1315.69     1355.51       29.89 o   0.9360E-04
  -1   4  13      477.36      510.63       15.83 o   0.8148E-03
   0   4  13      110.50      111.57        8.25 o   0.3657E-02
   1   4  13      250.11      240.53       16.28 o   0.2655E-02
  -7   5  13       17.53       16.95        4.88 o   0.1014E-01
  -6   5  13      102.05       96.88        8.78 o   0.3596E-02
  -5   5  13       42.41       60.07        6.34 o   0.3574E-02
  -4   5  13        4.88        5.06        4.01 o   0.2534E-01
  -3   5  13        3.47       11.21        3.86 o   0.2267E-01
  -2   5  13      259.61      281.08       11.60 o   0.2159E-02
  -1   5  13      398.76      399.11       14.66 o   0.1362E-02
   0   5  13       19.00       20.94        5.05 o   0.7459E-02
  -6   6  13      302.51      334.80       13.50 o   0.1702E-02
  -5   6  13      174.05      152.60       10.15 o   0.3128E-02
  -4   6  13      150.19      149.29       10.07 o   0.3508E-02
  -3   6  13      226.12      227.77       11.38 o   0.2913E-02
  -2   6  13      145.32      140.67        9.83 o   0.3528E-02
  -1   6  13        5.41        9.00        4.49 o   0.2903E-01
   0   6  13       84.87       68.83       12.10 o   0.3454E-02
  -5   7  13        4.00        5.53        6.99 o   0.1803E-01
  -4   7  13      103.30      101.08        9.16 o   0.3639E-02
  -3   7  13      172.90      160.22       10.47 o   0.3273E-02
  -2   7  13      110.59      121.15       13.62 o   0.3539E-02
  -1   7  13      441.52      456.94       24.06 o   0.1080E-02
   0  -9  14        3.27        0.40        6.07 o   0.1482E-01
   1  -9  14       24.20        3.61        7.68 o   0.1207E-01
   2  -9  14       42.87       34.42        9.34 o   0.4732E-02
   3  -9  14       86.07       59.40       12.37 o   0.3349E-02
   1  -8  14      569.68      514.07       25.07 o   0.7278E-03
   2  -8  14       30.73       24.18        8.37 o   0.6404E-02
   3  -8  14        8.69        2.18        4.13 o   0.1392E-01
   4  -8  14       18.91        6.57        4.98 o   0.2736E-01
  -3  -7  14       18.12       10.29        8.19 o   0.2385E-01
  -2  -7  14       14.72        3.92        7.50 o   0.1344E-01
   1  -7  14       47.15       43.45        8.51 o   0.4123E-02
   2  -7  14       52.83       36.30        6.21 o   0.4232E-02
   3  -7  14       14.88        7.64        4.59 o   0.3006E-01
   4  -7  14      335.42      346.85       13.84 o   0.1732E-02
   5  -7  14     1746.70     1777.96       38.61 o   0.5403E-04
  -4  -6  14      704.88      636.30       32.15 o   0.4605E-03
  -3  -6  14      660.49      625.95       29.39 o   0.5061E-03
  -2  -6  14      491.80      476.79       23.46 o   0.9383E-03
   0  -6  14      180.69      145.89       12.37 o   0.3051E-02
   1  -6  14      199.09      189.96        9.45 o   0.3142E-02
   2  -6  14       41.63       37.01        5.69 o   0.4549E-02
   3  -6  14       36.64       34.88        5.68 o   0.4647E-02
   4  -6  14       90.02      129.16        8.15 o   0.3014E-02
   5  -6  14        7.48        1.76        4.67 o   0.1408E-01
  -5  -5  14      354.07      365.26       22.95 o   0.1496E-02
  -4  -5  14       48.21       43.89       10.26 o   0.4078E-02
  -3  -5  14        9.43        2.07        6.07 o   0.1384E-01
  -2  -5  14       42.78       36.84        8.33 o   0.4457E-02
  -1  -5  14      103.09       76.40       10.44 o   0.3301E-02
   0  -5  14      531.50      501.78       22.63 o   0.8027E-03
   1  -5  14      438.72      471.22       20.56 o   0.8761E-03
   2  -5  14      410.33      417.38       14.10 o   0.1210E-02
   3  -5  14       23.05       16.69        5.16 o   0.1068E-01
   4  -5  14        8.90        2.83        4.54 o   0.1400E-01
   5  -5  14       31.37       14.77        6.10 o   0.1194E-01
   6  -5  14      336.55      330.22       22.59 o   0.1829E-02
  -5  -4  14      162.66      137.43       15.92 o   0.3202E-02
  -4  -4  14      255.68      248.10       17.25 o   0.2594E-02
  -3  -4  14      428.64      430.30       21.53 o   0.1193E-02
  -2  -4  14      383.40      375.75       13.42 o   0.1480E-02
  -1  -4  14      470.46      494.94       14.97 o   0.8715E-03
   0  -4  14       55.85       40.33        8.83 o   0.4005E-02
   1  -4  14        4.09        0.57        5.24 o   0.1479E-01
   2  -4  14       61.00       66.01        9.29 o   0.3669E-02
   3  -4  14       45.68       42.51        6.21 o   0.4186E-02
   4  -4  14       37.19       40.58        6.30 o   0.4428E-02
   5  -4  14       10.95       11.48        5.17 o   0.2217E-01
   6  -4  14      339.77      330.49       23.00 o   0.1812E-02
  -6  -3  14        6.95        4.55        6.49 o   0.1450E-01
  -5  -3  14       44.07       47.26        9.84 o   0.4022E-02
  -4  -3  14       13.02        0.08        4.20 o   0.1308E-01
  -3  -3  14       12.67        2.06        4.04 o   0.1344E-01
  -2  -3  14      770.11      756.52       20.30 o   0.3488E-03
  -1  -3  14      323.87      355.36       12.08 o   0.1487E-02
   0  -3  14      518.85      495.58       23.14 o   0.8368E-03
   1  -3  14      760.36      730.11       29.21 o   0.3664E-03
   2  -3  14      444.65      457.94       21.71 o   0.1015E-02
   3  -3  14      223.11      226.62       10.88 o   0.2889E-02
   4  -3  14       49.04       42.66        6.71 o   0.4117E-02
   5  -3  14      100.17      103.31        9.08 o   0.3690E-02
   6  -3  14      112.61      108.92       15.00 o   0.3682E-02
  -6  -2  14      811.92      732.78       34.59 o   0.3373E-03
  -5  -2  14      392.87      364.52       14.87 o   0.1457E-02
  -4  -2  14       99.50       93.97        7.92 o   0.3574E-02
  -3  -2  14     1348.71     1398.70       30.20 o   0.8752E-04
  -2  -2  14      280.82      281.99       11.45 o   0.2246E-02
  -1  -2  14       12.28        8.43        3.78 o   0.3090E-01
   0  -2  14       48.99       47.77        9.11 o   0.4096E-02
   1  -2  14        2.58        0.68        5.47 o   0.1477E-01
   2  -2  14      570.65      630.98       24.89 o   0.4711E-03
   3  -2  14      455.37      482.76       21.94 o   0.8789E-03
   4  -2  14      168.41      151.53       10.42 o   0.3266E-02
   5  -2  14       22.13       11.58        6.17 o   0.1396E-01
   6  -2  14       17.07        7.82       10.63 o   0.2889E-01
  -6  -1  14      145.53      119.26       10.00 o   0.3242E-02
  -5  -1  14       32.57       27.85        5.97 o   0.5342E-02
  -4  -1  14      205.47      189.82       10.43 o   0.3070E-02
  -3  -1  14       56.81       48.03        6.51 o   0.3877E-02
  -2  -1  14      513.63      510.26       15.73 o   0.8343E-03
  -1  -1  14      538.10      532.37       16.08 o   0.7599E-03
   0  -1  14      375.46      372.58       19.73 o   0.1514E-02
   1  -1  14      122.92      135.82       11.87 o   0.3408E-02
   2  -1  14      156.50      156.77       12.83 o   0.3533E-02
   3  -1  14      166.85      171.38       13.57 o   0.3472E-02
   4  -1  14       35.97       33.98        7.96 o   0.4895E-02
   5  -1  14       10.93        1.79        5.52 o   0.1362E-01
  -7   0  14      356.12      352.81       15.16 o   0.1665E-02
  -6   0  14      616.76      608.26       19.66 o   0.5674E-03
  -5   0  14      220.81      216.50       11.15 o   0.2952E-02
  -4   0  14      161.79      172.68        9.14 o   0.3304E-02
  -3   0  14       41.79       51.44        5.89 o   0.3834E-02
  -2   0  14      197.41      212.76        9.75 o   0.2914E-02
  -1   0  14        9.29        6.86        3.98 o   0.3117E-01
   0   0  14      362.90      381.38       19.18 o   0.1410E-02
   1   0  14      227.34      212.76       15.55 o   0.2876E-02
   2   0  14      344.96      348.66       19.27 o   0.1728E-02
   3   0  14      847.44      877.50       32.48 o   0.2511E-03
   4   0  14      590.61      632.55       26.63 o   0.4989E-03
   5   0  14      274.67      233.02       17.80 o   0.2357E-02
  -7   1  14       13.50        1.69        4.77 o   0.1320E-01
  -6   1  14      265.15      269.65       12.39 o   0.2495E-02
  -5   1  14      260.71      222.21       11.81 o   0.2476E-02
  -4   1  14      599.65      648.12       18.30 o   0.4707E-03
  -3   1  14       70.82       59.89        6.79 o   0.3638E-02
  -2   1  14      242.47      282.13       10.86 o   0.2029E-02
  -1   1  14      382.20      406.08       13.37 o   0.1239E-02
   0   1  14      370.63      388.82       19.69 o   0.1347E-02
   1   1  14      145.96      130.11       13.85 o   0.3373E-02
   2   1  14      290.54      259.86       17.85 o   0.2249E-02
   3   1  14       25.48       15.10        7.04 o   0.1116E-01
   4   1  14       55.80       45.73        9.89 o   0.3937E-02
  -7   2  14      209.12      180.75       11.37 o   0.2901E-02
  -6   2  14       77.17       81.56        8.03 o   0.3690E-02
  -5   2  14      286.86      315.74       12.67 o   0.1817E-02
  -4   2  14      162.64      164.07        9.47 o   0.3479E-02
  -3   2  14       40.67       33.24        5.82 o   0.4952E-02
  -2   2  14        8.53       16.87        3.88 o   0.1048E-01
  -1   2  14        9.06        6.42        3.99 o   0.3140E-01
   0   2  14      549.62      551.39       16.83 o   0.7217E-03
   1   2  14       64.26       49.84       10.35 o   0.3728E-02
   2   2  14      163.99      129.75       13.66 o   0.3095E-02
   3   2  14      224.99      239.21       15.78 o   0.2754E-02
   4   2  14      490.33      490.86       23.87 o   0.9298E-03
  -7   3  14       26.13       13.99        5.64 o   0.1392E-01
  -6   3  14       91.11       84.77        8.46 o   0.3578E-02
  -5   3  14      341.72      350.71       13.99 o   0.1671E-02
  -4   3  14      721.90      795.27       20.69 o   0.2854E-03
  -3   3  14      111.28      111.22        8.25 o   0.3704E-02
  -2   3  14      184.74      164.73        9.75 o   0.3186E-02
  -1   3  14      831.13      849.27       22.25 o   0.2711E-03
   0   3  14      119.56       92.81        8.57 o   0.3273E-02
   1   3  14       22.63       19.65        7.77 o   0.8116E-02
   2   3  14      115.60       94.83       12.79 o   0.3341E-02
  -6   4  14       81.28       75.70        8.09 o   0.3627E-02
  -5   4  14        3.17        0.15        4.12 o   0.1484E-01
  -4   4  14       40.37       45.65        6.02 o   0.4170E-02
  -3   4  14      154.63      173.12        9.41 o   0.3177E-02
  -2   4  14      101.96      106.59        8.26 o   0.3640E-02
  -1   4  14       88.44       88.08        8.04 o   0.3716E-02
   0   4  14       25.60       22.94        5.35 o   0.7089E-02
   1   4  14      733.91      703.26       30.68 o   0.3993E-03
  -5   5  14      181.54      190.47       10.42 o   0.3252E-02
  -4   5  14      211.61      226.12       11.09 o   0.2887E-02
  -3   5  14      458.63      457.36       16.43 o   0.1053E-02
  -2   5  14      135.11      125.61        9.65 o   0.3497E-02
  -1   5  14       61.09       58.15        7.53 o   0.3804E-02
   0   5  14      391.91      401.00       15.16 o   0.1290E-02
  -5   6  14        5.11       11.23        6.72 o   0.1901E-01
  -4   6  14      151.11      158.74       10.17 o   0.3585E-02
  -3   6  14       66.36       66.60        7.87 o   0.3771E-02
  -2   6  14      388.11      393.03       15.45 o   0.1408E-02
  -1   6  14      479.33      477.57       24.79 o   0.9535E-03
   0   6  14      376.57      396.53       21.94 o   0.1418E-02
  -3   7  14        4.74        2.11        6.85 o   0.1452E-01
   2  -8  15      207.28      194.88       15.96 o   0.3045E-02
   3  -8  15       80.36       64.92        7.97 o   0.3487E-02
  -3  -7  15      568.07      587.79       28.38 o   0.6055E-03
   2  -7  15       57.02       61.83        6.57 o   0.3721E-02
   3  -7  15        3.66        0.96        4.18 o   0.1475E-01
   4  -7  15       36.18       24.52        6.50 o   0.5989E-02
  -3  -6  15       51.43       30.89       10.58 o   0.4733E-02
   0  -6  15       16.65        1.37        5.34 o   0.1276E-01
   1  -6  15       25.67       10.87        6.21 o   0.1943E-01
   2  -6  15      171.03      166.96       13.57 o   0.3401E-02
   3  -6  15      196.01      186.74       10.49 o   0.3152E-02
   4  -6  15       39.33       27.74        6.42 o   0.5578E-02
   5  -6  15       10.44        1.95        8.83 o   0.1366E-01
  -4  -5  15      227.71      220.67       17.43 o   0.2882E-02
  -3  -5  15      186.21      188.06       15.00 o   0.3221E-02
  -2  -5  15      724.80      703.88       29.30 o   0.4009E-03
  -1  -5  15      184.97      176.51       14.08 o   0.3281E-02
   0  -5  15      115.28       98.54       11.55 o   0.3452E-02
   1  -5  15       20.75       10.77        6.44 o   0.1878E-01
   2  -5  15       86.25      107.23       10.72 o   0.3409E-02
   3  -5  15       18.08        3.31        7.13 o   0.1279E-01
   4  -5  15       28.01       38.43        5.86 o   0.4377E-02
   5  -5  15      190.91      202.29       17.43 o   0.3032E-02
  -5  -4  15        5.24        2.13        7.22 o   0.1439E-01
  -4  -4  15       18.45       10.37        7.77 o   0.2272E-01
  -3  -4  15       13.98        7.41        6.72 o   0.3066E-01
  -2  -4  15      381.60      343.83       13.86 o   0.1543E-02
  -1  -4  15      515.68      500.52       23.55 o   0.8532E-03
   0  -4  15      380.57      352.04       19.87 o   0.1531E-02
   1  -4  15      259.63      267.18       16.42 o   0.2429E-02
   2  -4  15      265.70      253.19       16.93 o   0.2490E-02
   3  -4  15       36.99       36.82        8.51 o   0.4682E-02
   4  -4  15       43.20       42.35        6.79 o   0.4250E-02
   5  -4  15        5.61        2.06        9.20 o   0.1434E-01
  -5  -3  15      304.30      310.28       20.15 o   0.1994E-02
  -4  -3  15      248.80      236.23       11.74 o   0.2662E-02
  -3  -3  15      813.44      813.32       22.12 o   0.3031E-03
  -2  -3  15      526.51      535.32       16.62 o   0.7672E-03
  -1  -3  15       38.14       29.47        8.51 o   0.5050E-02
   0  -3  15       46.00       38.28        9.06 o   0.4319E-02
   1  -3  15        0.83        1.14        5.47 o   0.1472E-01
   2  -3  15      163.44      159.50       14.44 o   0.3492E-02
   3  -3  15      105.44       87.86       12.42 o   0.3443E-02
   4  -3  15       60.81       47.40       10.35 o   0.3825E-02
   5  -3  15       15.27        6.11        9.29 o   0.1999E-01
  -5  -2  15      266.85      249.60       12.53 o   0.2476E-02
  -4  -2  15        5.64        2.73        4.15 o   0.1445E-01
  -3  -2  15       25.09       27.83        5.14 o   0.5589E-02
  -2  -2  15       65.51       63.91        7.02 o   0.3757E-02
  -1  -2  15      428.32      388.32       21.34 o   0.1271E-02
   0  -2  15      581.60      557.18       25.85 o   0.6643E-03
   1  -2  15      747.52      721.07       30.22 o   0.3741E-03
   2  -2  15      201.16      198.04       15.23 o   0.3180E-02
   3  -2  15      118.82       87.72       12.74 o   0.3164E-02
   4  -2  15       33.49       30.24        8.28 o   0.5388E-02
  -6  -1  15      203.58      213.63       11.52 o   0.2933E-02
  -5  -1  15       47.91       36.21        6.75 o   0.4339E-02
  -4  -1  15        8.05        2.69        4.22 o   0.1413E-01
  -3  -1  15       52.17       53.96        6.50 o   0.3966E-02
  -2  -1  15       62.47       58.50        6.75 o   0.3776E-02
  -1  -1  15       16.08        8.89        4.59 o   0.2672E-01
   0  -1  15       22.36       12.62        7.64 o   0.1433E-01
   1  -1  15      366.31      370.96       20.24 o   0.1582E-02
   2  -1  15      223.80      215.03       15.82 o   0.2914E-02
   3  -1  15      387.56      406.69       21.25 o   0.1224E-02
   4  -1  15       97.15       67.24       12.28 o   0.3274E-02
  -6   0  15       17.83       12.45        5.65 o   0.1993E-01
  -5   0  15      453.25      438.90       16.28 o   0.1093E-02
  -4   0  15      691.79      709.53       20.30 o   0.4123E-03
  -3   0  15      959.24      944.94       24.43 o   0.2127E-03
  -2   0  15      178.28      184.86        9.46 o   0.3326E-02
  -1   0  15      184.99      183.14        9.77 o   0.3283E-02
   0   0  15      290.04      282.99       17.85 o   0.2256E-02
   1   0  15      163.26      142.33       14.54 o   0.3217E-02
   2   0  15      140.86      141.34       13.85 o   0.3617E-02
   3   0  15        3.77        6.60        5.47 o   0.2818E-01
   4   0  15        9.75        7.63        6.58 o   0.3207E-01
  -6   1  15      233.07      212.69       12.09 o   0.2783E-02
  -5   1  15        7.34        7.56        4.59 o   0.3357E-01
  -4   1  15       91.11       96.91        8.21 o   0.3643E-02
  -3   1  15        4.39        0.20        3.80 o   0.1426E-01
  -2   1  15       36.07       40.84        5.77 o   0.4193E-02
  -1   1  15       12.35       10.77        4.08 o   0.2224E-01
   0   1  15      219.24      220.63       15.82 o   0.2980E-02
   1   1  15      223.98      190.82       16.24 o   0.2770E-02
   2   1  15      152.26      148.85       14.31 o   0.3510E-02
   3   1  15      867.91      841.18       34.23 o   0.2690E-03
  -6   2  15      163.83      170.47       10.43 o   0.3331E-02
  -5   2  15      431.36      448.75       16.00 o   0.1061E-02
  -4   2  15      539.04      562.81       17.87 o   0.6582E-03
  -3   2  15      145.53      145.97        9.05 o   0.3617E-02
  -2   2  15       73.88       75.32        7.27 o   0.3723E-02
  -1   2  15      388.73      402.05       14.23 o   0.1364E-02
   0   2  15       56.03       38.90       10.30 o   0.4169E-02
   1   2  15        7.27        4.46        6.53 o   0.1953E-01
   2   2  15      122.04      101.41       13.48 o   0.3323E-02
   3   2  15       20.19       18.24        7.68 o   0.1054E-01
  -5   3  15       61.11       56.27        7.44 o   0.3794E-02
  -4   3  15       28.22       26.33        5.69 o   0.5950E-02
  -3   3  15      167.10      179.16        9.82 o   0.3303E-02
  -2   3  15      161.28      159.34        9.74 o   0.3466E-02
  -1   3  15      357.36      355.29       14.07 o   0.1656E-02
   0   3  15      132.71      114.09       13.85 o   0.3386E-02
   1   3  15      113.72       92.49       13.52 o   0.3285E-02
   2   3  15      199.74      186.99       15.59 o   0.3061E-02
  -5   4  15      308.67      325.32       13.71 o   0.1888E-02
  -4   4  15      320.81      323.54       13.99 o   0.1946E-02
  -3   4  15      943.40     1033.40       25.34 o   0.1692E-03
  -2   4  15      283.44      283.91       12.98 o   0.2307E-02
  -1   4  15       58.12       46.20        7.26 o   0.3873E-02
   0   4  15        2.94        8.48        6.85 o   0.2894E-01
   1   4  15       38.32       20.07        9.11 o   0.7534E-02
  -4   5  15       30.18       42.29        6.42 o   0.4006E-02
  -3   5  15      182.07      172.46       10.73 o   0.3266E-02
  -2   5  15      105.04       77.09        9.25 o   0.3247E-02
  -1   5  15      302.67      315.88       13.82 o   0.2001E-02
   0   5  15      203.97      197.72       16.47 o   0.3115E-02
   2  -7  16       30.27        2.69        6.39 o   0.1118E-01
  -3  -6  16       22.63       20.77        8.23 o   0.8542E-02
   0  -6  16       18.81        1.63        6.39 o   0.1250E-01
   1  -6  16       80.78       72.84       10.30 o   0.3595E-02
   2  -6  16       53.27       28.69        9.25 o   0.4744E-02
   3  -6  16       26.40        6.88        6.53 o   0.2324E-01
  -3  -5  16      101.16      100.33       12.88 o   0.3658E-02
  -1  -5  16      141.04      117.08       13.34 o   0.3300E-02
   0  -5  16      135.66      131.75       13.02 o   0.3609E-02
   1  -5  16      218.83      186.26       15.23 o   0.2825E-02
   2  -5  16      152.77      152.73       13.02 o   0.3560E-02
   3  -5  16       40.44       43.33        9.38 o   0.4232E-02
  -4  -4  16      279.60      258.77       19.04 o   0.2352E-02
  -3  -4  16       76.13       78.06       11.27 o   0.3697E-02
  -2  -4  16      144.49      143.96       13.43 o   0.3563E-02
  -1  -4  16        6.49        1.27        6.12 o   0.1416E-01
   0  -4  16       12.10       10.19        6.53 o   0.2902E-01
   1  -4  16       13.85       17.05        6.12 o   0.1137E-01
   2  -4  16      154.52      143.42       14.26 o   0.3405E-02
   3  -4  16      218.05      213.34       16.19 o   0.2987E-02
  -4  -3  16       95.31       84.58       12.65 o   0.3524E-02
  -3  -3  16        7.08        1.36        4.15 o   0.1405E-01
  -2  -3  16      671.51      629.54       19.80 o   0.4891E-03
  -1  -3  16      783.36      758.15       31.46 o   0.3379E-03
   0  -3  16      219.79      222.91       16.24 o   0.2909E-02
   1  -3  16      293.35      300.39       18.26 o   0.2086E-02
   2  -3  16      464.25      473.29       23.51 o   0.9660E-03
   3  -3  16      145.59      159.44       14.44 o   0.3341E-02
  -5  -2  16      280.17      235.98       13.40 o   0.2278E-02
  -4  -2  16       61.20       49.20        7.55 o   0.3799E-02
  -3  -2  16       60.84       48.73        7.32 o   0.3799E-02
  -2  -2  16       75.24       68.10        7.42 o   0.3634E-02
  -1  -2  16      147.20      123.22       13.94 o   0.3289E-02
   0  -2  16       28.70       26.86        8.60 o   0.5885E-02
   1  -2  16       65.92       62.59       10.81 o   0.3724E-02
   2  -2  16       45.63       31.32        9.25 o   0.4843E-02
   3  -2  16      179.18      160.53       16.05 o   0.3177E-02
  -5  -1  16       10.21        2.00        4.64 o   0.1372E-01
  -4  -1  16      277.09      264.59       12.51 o   0.2379E-02
  -3  -1  16     1071.58     1108.23       26.89 o   0.1477E-03
  -2  -1  16      673.46      682.55       19.82 o   0.4479E-03
  -1  -1  16      459.23      433.76       23.23 o   0.1084E-02
   0  -1  16      317.50      296.87       19.83 o   0.2008E-02
   1  -1  16      295.93      280.79       18.77 o   0.2200E-02
   2  -1  16       57.59       61.76       10.35 o   0.3755E-02
   3  -1  16       92.83       77.08       12.33 o   0.3456E-02
  -6   0  16       62.29       45.47       11.04 o   0.3796E-02
  -5   0  16       15.80        2.91        5.04 o   0.1307E-01
  -4   0  16      162.18      158.27       10.15 o   0.3449E-02
  -3   0  16       62.22       53.57        7.40 o   0.3766E-02
  -2   0  16        0.46        3.08        3.95 o   0.1446E-01
  -1   0  16       63.94       55.98       10.90 o   0.3739E-02
   0   0  16      474.96      417.09       23.97 o   0.1061E-02
   1   0  16      512.36      514.50       25.62 o   0.8319E-03
   2   0  16       86.21       68.91       12.19 o   0.3461E-02
  -5   1  16       67.09       59.95        7.99 o   0.3710E-02
  -4   1  16      271.11      270.94       12.60 o   0.2434E-02
  -3   1  16      381.93      406.23       14.77 o   0.1236E-02
  -2   1  16      176.28      166.55       10.27 o   0.3329E-02
  -1   1  16      288.75      307.39       18.26 o   0.1968E-02
   0   1  16      194.03      211.19       15.87 o   0.2908E-02
   1   1  16       32.61       16.30        9.15 o   0.9644E-02
   2   1  16      190.68      205.45       15.92 o   0.2965E-02
  -5   2  16      199.88      225.11       16.24 o   0.2668E-02
  -4   2  16       97.27       76.05        8.59 o   0.3348E-02
  -3   2  16       84.25       80.27        8.16 o   0.3684E-02
  -2   2  16      192.15      179.38       10.71 o   0.3153E-02
  -1   2  16       94.53       97.82       12.51 o   0.3706E-02
   0   2  16      571.38      590.19       27.55 o   0.6401E-03
   1   2  16       96.14       78.09       12.97 o   0.3361E-02
  -4   3  16       44.85       43.45        8.83 o   0.4172E-02
  -3   3  16      189.92      176.78       10.90 o   0.3195E-02
  -2   3  16      546.80      559.96       18.45 o   0.6697E-03
  -1   3  16      484.97      487.72       17.31 o   0.9259E-03
   0   3  16        8.28        0.87        6.95 o   0.1383E-01
  -3   4  16       47.06       38.37        9.61 o   0.4360E-02
  -2   4  16      122.41      122.12       13.39 o   0.3646E-02
  -1   4  16      262.94      268.44       17.99 o   0.2519E-02
   1  -6  17      316.21      277.53       18.54 o   0.2024E-02
  -1  -5  17       77.65       49.32       10.72 o   0.3478E-02
   0  -5  17       57.73       30.55        9.52 o   0.4500E-02
   1  -5  17       30.68        4.32        7.27 o   0.1130E-01
  -3  -4  17        9.25        1.74        6.67 o   0.1386E-01
  -2  -4  17       29.21        1.79        7.13 o   0.1122E-01
  -1  -4  17      394.28      337.09       21.48 o   0.1476E-02
   0  -4  17      191.73      186.66       14.86 o   0.3215E-02
   1  -4  17      185.80      154.37       15.00 o   0.2998E-02
  -3  -3  17      165.84      156.14       10.49 o   0.3366E-02
  -2  -3  17      465.90      449.17       23.87 o   0.1043E-02
  -1  -3  17       33.44       30.17        9.25 o   0.5192E-02
   0  -3  17       23.18        0.79        7.59 o   0.1184E-01
   1  -3  17       19.41        7.07        6.85 o   0.2662E-01
  -4  -2  17      213.79      178.78       11.91 o   0.2866E-02
  -3  -2  17      167.15      150.27       10.07 o   0.3262E-02
  -2  -2  17      108.66       98.38       13.02 o   0.3439E-02
  -1  -2  17      129.31      128.74       13.85 o   0.3590E-02
   0  -2  17      132.71       93.54       14.08 o   0.3004E-02
   1  -2  17       76.64       63.43       11.64 o   0.3551E-02
  -4  -1  17       54.60       45.28        7.18 o   0.3966E-02
  -3  -1  17       47.82       33.01        6.79 o   0.4524E-02
  -2  -1  17       17.89        0.09        7.31 o   0.1243E-01
  -1  -1  17       13.66        5.63        7.91 o   0.2589E-01
   0  -1  17       57.50       43.66       10.49 o   0.3926E-02
   1  -1  17      173.38      159.90       16.24 o   0.3289E-02
  -4   0  17       70.43       80.01       11.36 o   0.3649E-02
  -3   0  17      553.74      559.52       18.50 o   0.7034E-03
  -2   0  17      196.91      174.22       10.62 o   0.3041E-02
  -1   0  17       89.01       85.93       12.51 o   0.3589E-02
   0   0  17       98.17       85.06       13.39 o   0.3428E-02
  -4   1  17      214.00      201.61       16.24 o   0.2990E-02
  -3   1  17       29.76       16.97        7.68 o   0.9134E-02
  -2   1  17       76.18       67.82        8.10 o   0.3639E-02
  -1   1  17      105.21      111.94       13.75 o   0.3623E-02
  -3   2  17       73.42       67.95       10.95 o   0.3665E-02
  -2   2  17       92.83       91.08       11.68 o   0.3699E-02
  -2   3  17      100.56       91.81       12.56 o   0.3520E-02
  -3  -1  18      691.58      706.75       29.95 o   0.4275E-03
